# Supplementary material for: The impact of rare germline variants on human somatic mutation processes
Source: Nat Commun. 2022 Jun 28;13:3724. doi: 10.1038/s41467-022-31483-1 (PMC9240060; doi:10.1038/s41467-022-31483-1)
Supplement: Supplementary file 6 — Source Data [file 41467_2022_31483_MOESM6_ESM.xlsx]

## Sheet: Figure 1c
Figure 1c
pheno	info	variable	value
DNase	correlation	IC1	-0.0513326390851502
Expression	correlation	IC1	-0.175859902787431
H3K36me3	correlation	IC1	-0.22887296148443
RT	correlation	IC1	-0.461403156340492
Fork	correlation	IC1	-0.0649241354328548
CTCF	correlation	IC1	0.11023202030112
indel_1bp_MS	correlation	IC1	0.340517444288278
indel_2to5bp_MS	correlation	IC1	0.188350935048655
indel_1bp_nonMS	correlation	IC1	0.205496135496172
indel_2to5bp_nonMS	correlation	IC1	0.271560562761804
indel_6to10bp	correlation	IC1	0.217669307046437
deletions>=10bp	correlation	IC1	0.184321067716329
mt_total	correlation	IC1	-0.0566424332220982
Xhyper	correlation	IC1	0.0982967600589678
ploidy	correlation	IC1	0.1632244324384
WGD	correlation	IC1	0.0520839124177284
del_1to10kb	correlation	IC1	-0.00856619272668338
del10to100kb	correlation	IC1	0.0302251373901896
del_bigger100kb	correlation	IC1	-0.0277851824873237
amp_1to10kb	correlation	IC1	0.0625377498251779
amp_10to100kb	correlation	IC1	0.12770828013242
amp_100to1000kb	correlation	IC1	0.189469559100901
amp_bigger1000kb	correlation	IC1	0.225393493476791
mh_1bp	correlation	IC1	0.188134268314565
mh>=2bp	correlation	IC1	0.231335244279394
trx_CtoA	correlation	IC1	-0.212463583092017
trx_CtoG	correlation	IC1	0.156169469765376
trx_CtoT	correlation	IC1	0.0162304956636214
trx_TtoA	correlation	IC1	-0.0866531381418967
trx_TtoG	correlation	IC1	0.118350424706759
trx_TtoC	correlation	IC1	-0.221385312753468
DBS1	correlation	IC1	-0.0246570001078831
DBS2	correlation	IC1	0.0985714176413694
DBS4	correlation	IC1	0.345666995837491
DBS9	correlation	IC1	0.0141793617735107
ID2	correlation	IC1	0.313174399544358
ID3	correlation	IC1	-0.0683350865620996
ID4	correlation	IC1	0.010818540587166
ID8	correlation	IC1	-0.0628451237852783
Ref.Sig.1	correlation	IC1	0.245957228180018
Ref.Sig.2	correlation	IC1	0.257429059853971
Ref.Sig.3	correlation	IC1	0.151911190687249
Ref.Sig.4	correlation	IC1	0.00668987011234878
Ref.Sig.5	correlation	IC1	0.220240840502164
Ref.Sig.7	correlation	IC1	-0.0228600258195727
Ref.Sig.8	correlation	IC1	-0.0568455690913515
Ref.Sig.11	correlation	IC1	-0.021397816463584
Ref.Sig.13	correlation	IC1	0.0423312521696932
Ref.Sig.17	correlation	IC1	0.684960662215942
Ref.Sig.18	correlation	IC1	0.289214119136335
Ref.Sig.19	correlation	IC1	-0.0189832800560572
Ref.Sig.22	correlation	IC1	-0.026195526756361
Ref.Sig.30	correlation	IC1	0.295108817532965
Ref.Sig.33	correlation	IC1	-0.166267179443931
Ref.Sig.MMR1	correlation	IC1	-0.0373336692785811
Ref.Sig.MMR2	correlation	IC1	-0.208159079680123
DNase	correlation	IC4	0.146762037498751
Expression	correlation	IC4	-0.0364015005531558
H3K36me3	correlation	IC4	-0.00291734608431673
RT	correlation	IC4	0.162131474831032
Fork	correlation	IC4	0.0139125275326756
CTCF	correlation	IC4	0.114502504212748
indel_1bp_MS	correlation	IC4	0.0429545482904883
indel_2to5bp_MS	correlation	IC4	0.0299645082133239
indel_1bp_nonMS	correlation	IC4	0.164921459779247
indel_2to5bp_nonMS	correlation	IC4	0.263438422281042
indel_6to10bp	correlation	IC4	0.612836714125117
deletions>=10bp	correlation	IC4	0.767773442663542
mt_total	correlation	IC4	-0.0358520851895416
Xhyper	correlation	IC4	-0.0714935620326249
ploidy	correlation	IC4	0.0975307868300466
WGD	correlation	IC4	0.0267224257506498
del_1to10kb	correlation	IC4	0.18175243065239
del10to100kb	correlation	IC4	0.176743067439481
del_bigger100kb	correlation	IC4	0.232311008574314
amp_1to10kb	correlation	IC4	0.131511986980069
amp_10to100kb	correlation	IC4	0.198050582070566
amp_100to1000kb	correlation	IC4	0.224714561079948
amp_bigger1000kb	correlation	IC4	0.250891221854271
mh_1bp	correlation	IC4	0.529679259032647
mh>=2bp	correlation	IC4	0.630651454954852
trx_CtoA	correlation	IC4	0.082450284274117
trx_CtoG	correlation	IC4	0.0960234850790505
trx_CtoT	correlation	IC4	0.0761995180437241
trx_TtoA	correlation	IC4	0.103635787137515
trx_TtoG	correlation	IC4	0.148670473161127
trx_TtoC	correlation	IC4	-0.00331193636677866
DBS1	correlation	IC4	-0.00335049249336572
DBS2	correlation	IC4	0.152873893086919
DBS4	correlation	IC4	0.264663779124336
DBS9	correlation	IC4	0.0732204915345813
ID2	correlation	IC4	-0.0208067307095016
ID3	correlation	IC4	-0.0620127381337884
ID4	correlation	IC4	-0.0443162025211181
ID8	correlation	IC4	0.743615749735694
Ref.Sig.1	correlation	IC4	-0.110365154393675
Ref.Sig.2	correlation	IC4	-0.00234467143711388
Ref.Sig.3	correlation	IC4	0.432185714088085
Ref.Sig.4	correlation	IC4	-0.0295349165436649
Ref.Sig.5	correlation	IC4	0.0011702210761599
Ref.Sig.7	correlation	IC4	-0.0180932178876005
Ref.Sig.8	correlation	IC4	0.419742970513167
Ref.Sig.11	correlation	IC4	-0.0250587685867453
Ref.Sig.13	correlation	IC4	0.157903884945919
Ref.Sig.17	correlation	IC4	-0.0294523603230097
Ref.Sig.18	correlation	IC4	0.0338848838015402
Ref.Sig.19	correlation	IC4	0.0171627621562237
Ref.Sig.22	correlation	IC4	-0.0295541680398759
Ref.Sig.30	correlation	IC4	-0.0413943902554925
Ref.Sig.33	correlation	IC4	0.0563534076949716
Ref.Sig.MMR1	correlation	IC4	0.000569323100581829
Ref.Sig.MMR2	correlation	IC4	0.0851413808449814
DNase	correlation	IC5	-0.0257298749113328
Expression	correlation	IC5	-0.0090709112163856
H3K36me3	correlation	IC5	-0.0121570995088863
RT	correlation	IC5	-0.017857301272488
Fork	correlation	IC5	0.0058050506671781
CTCF	correlation	IC5	-0.00150389933094394
indel_1bp_MS	correlation	IC5	0.110531531198203
indel_2to5bp_MS	correlation	IC5	0.093103610377005
indel_1bp_nonMS	correlation	IC5	0.0852340961651801
indel_2to5bp_nonMS	correlation	IC5	0.0785954132432366
indel_6to10bp	correlation	IC5	0.0145893426513495
deletions>=10bp	correlation	IC5	0.0486734836771028
mt_total	correlation	IC5	0.217499618674712
Xhyper	correlation	IC5	-0.0487703110828289
ploidy	correlation	IC5	0.114687079424828
WGD	correlation	IC5	-0.00361407835940121
del_1to10kb	correlation	IC5	0.793598334886288
del10to100kb	correlation	IC5	0.8421608231527
del_bigger100kb	correlation	IC5	0.761715486921857
amp_1to10kb	correlation	IC5	0.532612856593495
amp_10to100kb	correlation	IC5	0.563858304110496
amp_100to1000kb	correlation	IC5	0.455768800158572
amp_bigger1000kb	correlation	IC5	0.329286955373206
mh_1bp	correlation	IC5	0.0253155838815263
mh>=2bp	correlation	IC5	0.0776114099320191
trx_CtoA	correlation	IC5	-0.0344834434061542
trx_CtoG	correlation	IC5	0.0592138740846551
trx_CtoT	correlation	IC5	-0.0456138988300107
trx_TtoA	correlation	IC5	-0.0349733353655866
trx_TtoG	correlation	IC5	0.0475725109654886
trx_TtoC	correlation	IC5	-0.0936733010981502
DBS1	correlation	IC5	-0.0106528463873027
DBS2	correlation	IC5	0.0235855841756614
DBS4	correlation	IC5	-0.00574089625609575
DBS9	correlation	IC5	0.0259138233241162
ID2	correlation	IC5	0.0823313697157285
ID3	correlation	IC5	0.0147534045825455
ID4	correlation	IC5	0.00542732900360857
ID8	correlation	IC5	-0.0834167952202836
Ref.Sig.1	correlation	IC5	-0.00758633604995885
Ref.Sig.2	correlation	IC5	-0.0323217228924387
Ref.Sig.3	correlation	IC5	-0.0126757626079371
Ref.Sig.4	correlation	IC5	-0.0267044919615947
Ref.Sig.5	correlation	IC5	-0.0120240825339284
Ref.Sig.7	correlation	IC5	-0.0174438606121021
Ref.Sig.8	correlation	IC5	-4.39979e+09
Ref.Sig.11	correlation	IC5	0.0100165216862016
Ref.Sig.13	correlation	IC5	-0.0077342180989958
Ref.Sig.17	correlation	IC5	0.0144417682677729
Ref.Sig.18	correlation	IC5	0.088340402735344
Ref.Sig.19	correlation	IC5	-0.0230821052073749
Ref.Sig.22	correlation	IC5	-0.0374810685851689
Ref.Sig.30	correlation	IC5	-0.0365549450199115
Ref.Sig.33	correlation	IC5	0.0796763277384425
Ref.Sig.MMR1	correlation	IC5	0.0213530486949077
Ref.Sig.MMR2	correlation	IC5	-0.0651758597399678
DNase	correlation	IC6	0.265434275760476
Expression	correlation	IC6	0.307834055216728
H3K36me3	correlation	IC6	0.313682883580994
RT	correlation	IC6	0.244530383636586
Fork	correlation	IC6	0.306920466345138
CTCF	correlation	IC6	0.0584059717741124
indel_1bp_MS	correlation	IC6	-0.0196988926282173
indel_2to5bp_MS	correlation	IC6	-0.029533278497467
indel_1bp_nonMS	correlation	IC6	0.0460669887929794
indel_2to5bp_nonMS	correlation	IC6	0.0417017379829284
indel_6to10bp	correlation	IC6	-0.01920170735741
deletions>=10bp	correlation	IC6	-0.0111938950944764
mt_total	correlation	IC6	-0.18078025800827
Xhyper	correlation	IC6	0.0327620963322874
ploidy	correlation	IC6	0.0756309880286497
WGD	correlation	IC6	0.0375820203219887
del_1to10kb	correlation	IC6	0.0200794096174058
del10to100kb	correlation	IC6	-0.0046700209944564
del_bigger100kb	correlation	IC6	0.0208426043035225
amp_1to10kb	correlation	IC6	-0.0105866829770199
amp_10to100kb	correlation	IC6	0.0487828860126472
amp_100to1000kb	correlation	IC6	0.0999190750479161
amp_bigger1000kb	correlation	IC6	0.121993765472211
mh_1bp	correlation	IC6	0.014810832497073
mh>=2bp	correlation	IC6	0.00589755549810958
trx_CtoA	correlation	IC6	-0.027137842615399
trx_CtoG	correlation	IC6	0.227851559797365
trx_CtoT	correlation	IC6	0.0219354984019686
trx_TtoA	correlation	IC6	0.0992130110820069
trx_TtoG	correlation	IC6	0.0867392581735864
trx_TtoC	correlation	IC6	0.00551328661377677
DBS1	correlation	IC6	0.103954511449378
DBS2	correlation	IC6	0.0346897445703924
DBS4	correlation	IC6	0.0236325787874386
DBS9	correlation	IC6	-0.0127461661537449
ID2	correlation	IC6	-0.00436583180807922
ID3	correlation	IC6	0.0756681175063933
ID4	correlation	IC6	0.0163738446177792
ID8	correlation	IC6	-0.0216419826349428
Ref.Sig.1	correlation	IC6	-0.131762856242167
Ref.Sig.2	correlation	IC6	0.729746147299661
Ref.Sig.3	correlation	IC6	-0.0176664355579793
Ref.Sig.4	correlation	IC6	-0.00470914191657608
Ref.Sig.5	correlation	IC6	-0.0342508974211572
Ref.Sig.7	correlation	IC6	-0.00302370866852406
Ref.Sig.8	correlation	IC6	-0.0587958930684582
Ref.Sig.11	correlation	IC6	-0.00205618017720858
Ref.Sig.13	correlation	IC6	0.763944786604981
Ref.Sig.17	correlation	IC6	-0.0516071477791713
Ref.Sig.18	correlation	IC6	-0.0951888009870873
Ref.Sig.19	correlation	IC6	-0.0281543707306193
Ref.Sig.22	correlation	IC6	-0.00492952825001554
Ref.Sig.30	correlation	IC6	-0.00834557562874089
Ref.Sig.33	correlation	IC6	-0.064106588404382
Ref.Sig.MMR1	correlation	IC6	-0.0169854415506345
Ref.Sig.MMR2	correlation	IC6	-0.103041200541067
DNase	correlation	IC15	-0.202263271379009
Expression	correlation	IC15	-0.199808340285587
H3K36me3	correlation	IC15	-0.114931983874239
RT	correlation	IC15	-0.10628830480289
Fork	correlation	IC15	-0.0782719982571065
CTCF	correlation	IC15	-0.215414540632935
indel_1bp_MS	correlation	IC15	-0.0103509978520502
indel_2to5bp_MS	correlation	IC15	-0.0745795618978366
indel_1bp_nonMS	correlation	IC15	-0.11095663638797
indel_2to5bp_nonMS	correlation	IC15	-0.121001401220329
indel_6to10bp	correlation	IC15	-0.208264790512006
deletions>=10bp	correlation	IC15	-0.172865380504259
mt_total	correlation	IC15	-0.188919157492824
Xhyper	correlation	IC15	0.244994642402523
ploidy	correlation	IC15	0.0942605961849966
WGD	correlation	IC15	0.00251343662559893
del_1to10kb	correlation	IC15	-0.0777622748403899
del10to100kb	correlation	IC15	-0.0190447594050191
del_bigger100kb	correlation	IC15	0.0219647739921763
amp_1to10kb	correlation	IC15	0.105807968034658
amp_10to100kb	correlation	IC15	0.200162080939811
amp_100to1000kb	correlation	IC15	0.284378936800938
amp_bigger1000kb	correlation	IC15	0.271961629943989
mh_1bp	correlation	IC15	-0.219150795656625
mh>=2bp	correlation	IC15	-0.103495735175715
trx_CtoA	correlation	IC15	0.046311621626755
trx_CtoG	correlation	IC15	0.0684389111319583
trx_CtoT	correlation	IC15	0.0687119670256995
trx_TtoA	correlation	IC15	0.0258355728989503
trx_TtoG	correlation	IC15	-0.0367894402851164
trx_TtoC	correlation	IC15	-0.0852949459761537
DBS1	correlation	IC15	-0.00791170485856497
DBS2	correlation	IC15	-0.0777499563120939
DBS4	correlation	IC15	-0.141875728858517
DBS9	correlation	IC15	0.16366946106304
ID2	correlation	IC15	0.0552730021259314
ID3	correlation	IC15	-0.0165343489791014
ID4	correlation	IC15	0.00788552281905639
ID8	correlation	IC15	-0.203095786302503
Ref.Sig.1	correlation	IC15	0.160373399928354
Ref.Sig.2	correlation	IC15	0.075280702361343
Ref.Sig.3	correlation	IC15	0.437215771418079
Ref.Sig.4	correlation	IC15	-0.159543993573023
Ref.Sig.5	correlation	IC15	0.113136846389335
Ref.Sig.7	correlation	IC15	0.00558654840876251
Ref.Sig.8	correlation	IC15	0.563895879647464
Ref.Sig.11	correlation	IC15	0.0298237063054573
Ref.Sig.13	correlation	IC15	0.14101637919797
Ref.Sig.17	correlation	IC15	-0.154168625520589
Ref.Sig.18	correlation	IC15	0.0589859713605788
Ref.Sig.19	correlation	IC15	-0.042488621002948
Ref.Sig.22	correlation	IC15	-0.0413731401386965
Ref.Sig.30	correlation	IC15	0.181253984546319
Ref.Sig.33	correlation	IC15	0.0872843947019097
Ref.Sig.MMR1	correlation	IC15	-0.0150650006436479
Ref.Sig.MMR2	correlation	IC15	0.180369274744047
DNase	correlation	IC13	0.0122805972947124
Expression	correlation	IC13	-0.0628531034997385
H3K36me3	correlation	IC13	-0.0614113571466056
RT	correlation	IC13	-0.00243547719020943
Fork	correlation	IC13	0.0429749269162491
CTCF	correlation	IC13	-0.0161820790051507
indel_1bp_MS	correlation	IC13	-0.0350183851070217
indel_2to5bp_MS	correlation	IC13	0.095766561653722
indel_1bp_nonMS	correlation	IC13	-0.0235077773024823
indel_2to5bp_nonMS	correlation	IC13	0.405512283527696
indel_6to10bp	correlation	IC13	0.0158545259084019
deletions>=10bp	correlation	IC13	-0.00428370802777504
mt_total	correlation	IC13	0.148595808784614
Xhyper	correlation	IC13	0.0382555054203516
ploidy	correlation	IC13	0.00172112405557209
WGD	correlation	IC13	-0.0208189674470033
del_1to10kb	correlation	IC13	-0.00561513022419934
del10to100kb	correlation	IC13	0.0117251376709654
del_bigger100kb	correlation	IC13	-0.00807685965936034
amp_1to10kb	correlation	IC13	0.000712235165114455
amp_10to100kb	correlation	IC13	0.0356244842993412
amp_100to1000kb	correlation	IC13	0.0618873569819793
amp_bigger1000kb	correlation	IC13	0.0519645425971534
mh_1bp	correlation	IC13	0.285928728776132
mh>=2bp	correlation	IC13	0.159801583768931
trx_CtoA	correlation	IC13	0.0301931636634785
trx_CtoG	correlation	IC13	0.00165654541827629
trx_CtoT	correlation	IC13	0.0293296872812246
trx_TtoA	correlation	IC13	0.0053147884545094
trx_TtoG	correlation	IC13	0.0233122430216915
trx_TtoC	correlation	IC13	0.0409100206424502
DBS1	correlation	IC13	0.000216927554475263
DBS2	correlation	IC13	-0.043032032908915
DBS4	correlation	IC13	-0.158833335782508
DBS9	correlation	IC13	-0.0327353348406363
ID2	correlation	IC13	-0.0263796766540112
ID3	correlation	IC13	-0.0885173944287987
ID4	correlation	IC13	0.914355659062988
ID8	correlation	IC13	-0.0829737797099149
Ref.Sig.1	correlation	IC13	0.0495366572619855
Ref.Sig.2	correlation	IC13	0.0288258502700322
Ref.Sig.3	correlation	IC13	-0.00735739659497115
Ref.Sig.4	correlation	IC13	-0.0666675684938991
Ref.Sig.5	correlation	IC13	-0.00288586430486432
Ref.Sig.7	correlation	IC13	-0.00460251398948608
Ref.Sig.8	correlation	IC13	0.0180921117739107
Ref.Sig.11	correlation	IC13	-0.0201851624404406
Ref.Sig.13	correlation	IC13	4.66575e+09
Ref.Sig.17	correlation	IC13	-0.0085130367567472
Ref.Sig.18	correlation	IC13	-0.151158085273669
Ref.Sig.19	correlation	IC13	0.0944290270879455
Ref.Sig.22	correlation	IC13	-0.0214690958521815
Ref.Sig.30	correlation	IC13	0.0584763498563625
Ref.Sig.33	correlation	IC13	0.0125794056530694
Ref.Sig.MMR1	correlation	IC13	-0.100202200297093
Ref.Sig.MMR2	correlation	IC13	0.0671081069303791
DNase	correlation	IC10	0.17599955052662
Expression	correlation	IC10	0.140137979762857
H3K36me3	correlation	IC10	0.0562870982264774
RT	correlation	IC10	0.178509290497932
Fork	correlation	IC10	0.0923718870833969
CTCF	correlation	IC10	-0.0052839981487227
indel_1bp_MS	correlation	IC10	-0.00308805703650476
indel_2to5bp_MS	correlation	IC10	-0.00347004966208675
indel_1bp_nonMS	correlation	IC10	0.130529530471183
indel_2to5bp_nonMS	correlation	IC10	0.0911009601244301
indel_6to10bp	correlation	IC10	0.128546400956835
deletions>=10bp	correlation	IC10	0.128165844263783
mt_total	correlation	IC10	0.306475517902885
Xhyper	correlation	IC10	0.146066696758233
ploidy	correlation	IC10	-0.0207962249663768
WGD	correlation	IC10	0.010608782911622
del_1to10kb	correlation	IC10	-0.00618076228383234
del10to100kb	correlation	IC10	-0.0282754054619748
del_bigger100kb	correlation	IC10	-0.0616445000289705
amp_1to10kb	correlation	IC10	-0.0144223324391566
amp_10to100kb	correlation	IC10	-0.076474631254987
amp_100to1000kb	correlation	IC10	-0.112886242641373
amp_bigger1000kb	correlation	IC10	-0.0744109927735987
mh_1bp	correlation	IC10	0.128332907656988
mh>=2bp	correlation	IC10	0.0960164186621703
trx_CtoA	correlation	IC10	-0.187527624613127
trx_CtoG	correlation	IC10	0.191896446109661
trx_CtoT	correlation	IC10	0.0410517432790306
trx_TtoA	correlation	IC10	-0.334869938192429
trx_TtoG	correlation	IC10	-0.0446421628816315
trx_TtoC	correlation	IC10	-0.308870227472002
DBS1	correlation	IC10	-0.0330795867486346
DBS2	correlation	IC10	-0.045171749337118
DBS4	correlation	IC10	-0.219987124187436
DBS9	correlation	IC10	0.696526995395992
ID2	correlation	IC10	-0.0434163597363495
ID3	correlation	IC10	0.0870252516399341
ID4	correlation	IC10	-0.0332105280871951
ID8	correlation	IC10	0.160026981663237
Ref.Sig.1	correlation	IC10	-0.17042546898836
Ref.Sig.2	correlation	IC10	0.0350579999764349
Ref.Sig.3	correlation	IC10	0.101701616556
Ref.Sig.4	correlation	IC10	0.069224094229553
Ref.Sig.5	correlation	IC10	0.0379736866078525
Ref.Sig.7	correlation	IC10	-0.0384177246802417
Ref.Sig.8	correlation	IC10	0.0260951300787258
Ref.Sig.11	correlation	IC10	0.0093964858206142
Ref.Sig.13	correlation	IC10	0.048414442057484
Ref.Sig.17	correlation	IC10	0.0181207802396719
Ref.Sig.18	correlation	IC10	0.0562978203981869
Ref.Sig.19	correlation	IC10	-0.000144159936511065
Ref.Sig.22	correlation	IC10	0.0327897712050159
Ref.Sig.30	correlation	IC10	0.174499137345335
Ref.Sig.33	correlation	IC10	-0.071245103252317
Ref.Sig.MMR1	correlation	IC10	0.128167449549561
Ref.Sig.MMR2	correlation	IC10	-0.041552100148544
DNase	correlation	IC9	-0.117356565629244
Expression	correlation	IC9	-0.0417948931715585
H3K36me3	correlation	IC9	0.0240328835578349
RT	correlation	IC9	0.0718902413112344
Fork	correlation	IC9	0.0271638292040709
CTCF	correlation	IC9	-0.0685014967821644
indel_1bp_MS	correlation	IC9	0.0111645486337794
indel_2to5bp_MS	correlation	IC9	0.037911196165237
indel_1bp_nonMS	correlation	IC9	0.00748512654022947
indel_2to5bp_nonMS	correlation	IC9	0.0485937183486656
indel_6to10bp	correlation	IC9	-0.0241295587316693
deletions>=10bp	correlation	IC9	-0.0359380307722378
mt_total	correlation	IC9	-0.147500909894677
Xhyper	correlation	IC9	-0.0735544206395276
ploidy	correlation	IC9	-0.0249307207037676
WGD	correlation	IC9	0.0258202728456244
del_1to10kb	correlation	IC9	-0.00482704483944345
del10to100kb	correlation	IC9	-0.0313298090395274
del_bigger100kb	correlation	IC9	-0.00422272782085178
amp_1to10kb	correlation	IC9	-0.0162953134337805
amp_10to100kb	correlation	IC9	-0.0615972433158488
amp_100to1000kb	correlation	IC9	-0.0896290432048312
amp_bigger1000kb	correlation	IC9	-0.0954426697967744
mh_1bp	correlation	IC9	0.000898180915556894
mh>=2bp	correlation	IC9	0.0105149299260162
trx_CtoA	correlation	IC9	-0.07257041357905
trx_CtoG	correlation	IC9	0.100804667861689
trx_CtoT	correlation	IC9	0.164903678359147
trx_TtoA	correlation	IC9	0.0086550586569479
trx_TtoG	correlation	IC9	0.0109103443855181
trx_TtoC	correlation	IC9	0.0268905518362097
DBS1	correlation	IC9	0.0349367300484947
DBS2	correlation	IC9	-0.0168436826649753
DBS4	correlation	IC9	0.0490867884946892
DBS9	correlation	IC9	0.0317347669525
ID2	correlation	IC9	-0.0202829731832179
ID3	correlation	IC9	0.0435571695174631
ID4	correlation	IC9	0.073984063170351
ID8	correlation	IC9	-0.0474104107102939
Ref.Sig.1	correlation	IC9	-0.0612431266559461
Ref.Sig.2	correlation	IC9	-0.0836132189391615
Ref.Sig.3	correlation	IC9	0.0225811637506121
Ref.Sig.4	correlation	IC9	-0.0170253414586917
Ref.Sig.5	correlation	IC9	-0.0660244893956811
Ref.Sig.7	correlation	IC9	0.0070681567797362
Ref.Sig.8	correlation	IC9	0.0654693189193249
Ref.Sig.11	correlation	IC9	0.742665308136367
Ref.Sig.13	correlation	IC9	-0.0572614629976506
Ref.Sig.17	correlation	IC9	-0.0527548263399181
Ref.Sig.18	correlation	IC9	0.30119673068009
Ref.Sig.19	correlation	IC9	0.655253958273731
Ref.Sig.22	correlation	IC9	-0.0327243279139892
Ref.Sig.30	correlation	IC9	-0.0910964215849153
Ref.Sig.33	correlation	IC9	-0.0473656806477056
Ref.Sig.MMR1	correlation	IC9	-0.0619319020179219
Ref.Sig.MMR2	correlation	IC9	0.154413363941478
DNase	correlation	IC3	-0.12955907858277
Expression	correlation	IC3	0.141118052157614
H3K36me3	correlation	IC3	0.195656460278994
RT	correlation	IC3	0.140500841296352
Fork	correlation	IC3	-0.18281678259073
CTCF	correlation	IC3	-0.119446603781589
indel_1bp_MS	correlation	IC3	0.847543500589667
indel_2to5bp_MS	correlation	IC3	0.813681974840001
indel_1bp_nonMS	correlation	IC3	0.558608885451101
indel_2to5bp_nonMS	correlation	IC3	0.663391298921389
indel_6to10bp	correlation	IC3	0.210414930053803
deletions>=10bp	correlation	IC3	0.137281548125971
mt_total	correlation	IC3	0.038801308281692
Xhyper	correlation	IC3	-0.0399734253784956
ploidy	correlation	IC3	-0.0815904951596282
WGD	correlation	IC3	-0.0364306863887578
del_1to10kb	correlation	IC3	0.00403103723815498
del10to100kb	correlation	IC3	-0.0058664011121846
del_bigger100kb	correlation	IC3	-0.00429946914468688
amp_1to10kb	correlation	IC3	-0.0308790310613551
amp_10to100kb	correlation	IC3	-0.0668365833532499
amp_100to1000kb	correlation	IC3	-0.09935887668454
amp_bigger1000kb	correlation	IC3	-0.109724864977944
mh_1bp	correlation	IC3	0.422011431533768
mh>=2bp	correlation	IC3	0.440906497775807
trx_CtoA	correlation	IC3	-0.0744353880397413
trx_CtoG	correlation	IC3	0.0336385880013201
trx_CtoT	correlation	IC3	-0.0256847814457908
trx_TtoA	correlation	IC3	-0.0470529507283216
trx_TtoG	correlation	IC3	0.0295609209078795
trx_TtoC	correlation	IC3	-0.146927837782152
DBS1	correlation	IC3	-0.00781263759979036
DBS2	correlation	IC3	-0.02308220742966
DBS4	correlation	IC3	-0.00320712248024542
DBS9	correlation	IC3	0.0452355426005956
ID2	correlation	IC3	0.82562602008237
ID3	correlation	IC3	-0.0615641620906422
ID4	correlation	IC3	-0.0486084251696215
ID8	correlation	IC3	-0.135596142530505
Ref.Sig.1	correlation	IC3	0.33665072049489
Ref.Sig.2	correlation	IC3	-0.0496254048594963
Ref.Sig.3	correlation	IC3	-0.0569385444824079
Ref.Sig.4	correlation	IC3	-0.0240870860934351
Ref.Sig.5	correlation	IC3	-0.0380135492550159
Ref.Sig.7	correlation	IC3	-0.0290295179765602
Ref.Sig.8	correlation	IC3	-0.0472952183532969
Ref.Sig.11	correlation	IC3	0.00945102507124005
Ref.Sig.13	correlation	IC3	-0.0505577097690347
Ref.Sig.17	correlation	IC3	-0.00714461638899524
Ref.Sig.18	correlation	IC3	-0.0397766384227242
Ref.Sig.19	correlation	IC3	-0.0386236814172275
Ref.Sig.22	correlation	IC3	-0.0371026789596957
Ref.Sig.30	correlation	IC3	-0.085989279747537
Ref.Sig.33	correlation	IC3	0.076473433184867
Ref.Sig.MMR1	correlation	IC3	0.704361248916303
Ref.Sig.MMR2	correlation	IC3	0.15689377945924
DNase	correlation	IC2	0.212061692117696
Expression	correlation	IC2	0.171026816750362
H3K36me3	correlation	IC2	0.148234008810546
RT	correlation	IC2	0.0565760292053708
Fork	correlation	IC2	-0.0746035397989931
CTCF	correlation	IC2	0.242079061558309
indel_1bp_MS	correlation	IC2	-0.0220728582112981
indel_2to5bp_MS	correlation	IC2	-0.0304195966813293
indel_1bp_nonMS	correlation	IC2	0.0121024122400994
indel_2to5bp_nonMS	correlation	IC2	0.000586176417362018
indel_6to10bp	correlation	IC2	-0.0192165463573158
deletions>=10bp	correlation	IC2	0.00480385346162618
mt_total	correlation	IC2	0.0603681502874115
Xhyper	correlation	IC2	0.14975721779479
ploidy	correlation	IC2	0.0068808883446866
WGD	correlation	IC2	-0.0629783107284763
del_1to10kb	correlation	IC2	-0.0275918241656828
del10to100kb	correlation	IC2	-0.0464365084659946
del_bigger100kb	correlation	IC2	-0.0460306460990381
amp_1to10kb	correlation	IC2	0.386309275102018
amp_10to100kb	correlation	IC2	0.367101413952204
amp_100to1000kb	correlation	IC2	0.321293266558227
amp_bigger1000kb	correlation	IC2	0.2639720809855
mh_1bp	correlation	IC2	-0.00606662392689253
mh>=2bp	correlation	IC2	0.0102962449018376
trx_CtoA	correlation	IC2	-0.193447178122392
trx_CtoG	correlation	IC2	-0.161889101876889
trx_CtoT	correlation	IC2	-0.00169403305184671
trx_TtoA	correlation	IC2	-0.048711827204572
trx_TtoG	correlation	IC2	-0.0900031868690448
trx_TtoC	correlation	IC2	0.0702722347712935
DBS1	correlation	IC2	0.0209017049728945
DBS2	correlation	IC2	0.045033639610604
DBS4	correlation	IC2	0.210911755828155
DBS9	correlation	IC2	0.000256541008267596
ID2	correlation	IC2	-0.0296592332965099
ID3	correlation	IC2	0.0118442215479438
ID4	correlation	IC2	0.0120539751433661
ID8	correlation	IC2	-0.00283056629858783
Ref.Sig.1	correlation	IC2	-0.153246176857547
Ref.Sig.2	correlation	IC2	-0.0500995104696759
Ref.Sig.3	correlation	IC2	0.061314990543747
Ref.Sig.4	correlation	IC2	0.0190558408071915
Ref.Sig.5	correlation	IC2	-0.290799343093614
Ref.Sig.7	correlation	IC2	0.0133169642703985
Ref.Sig.8	correlation	IC2	0.0213433382806266
Ref.Sig.11	correlation	IC2	-0.0221169624662883
Ref.Sig.13	correlation	IC2	0.0459061384951065
Ref.Sig.17	correlation	IC2	0.0571616181595156
Ref.Sig.18	correlation	IC2	-0.0709621901870018
Ref.Sig.19	correlation	IC2	0.0759001143082671
Ref.Sig.22	correlation	IC2	-0.0259686218179879
Ref.Sig.30	correlation	IC2	0.058860158059303
Ref.Sig.33	correlation	IC2	-0.425634710333202
Ref.Sig.MMR1	correlation	IC2	0.135526306859444
Ref.Sig.MMR2	correlation	IC2	0.509273926914253
DNase	correlation	IC14	-0.255716412964839
Expression	correlation	IC14	-0.443835023738898
H3K36me3	correlation	IC14	-0.43631561224155
RT	correlation	IC14	-0.0957077983907583
Fork	correlation	IC14	0.0297649723079427
CTCF	correlation	IC14	-0.176112245625628
indel_1bp_MS	correlation	IC14	0.015996574136554
indel_2to5bp_MS	correlation	IC14	0.0155988717583104
indel_1bp_nonMS	correlation	IC14	0.199861366826806
indel_2to5bp_nonMS	correlation	IC14	0.014444896780029
indel_6to10bp	correlation	IC14	0.107065469703061
deletions>=10bp	correlation	IC14	0.151950236625182
mt_total	correlation	IC14	-0.145192518578887
Xhyper	correlation	IC14	-0.0692730173406776
ploidy	correlation	IC14	-0.0634405595907905
WGD	correlation	IC14	-0.034929631135261
del_1to10kb	correlation	IC14	-0.0822900770279314
del10to100kb	correlation	IC14	-0.101277429167129
del_bigger100kb	correlation	IC14	-0.0169470066241006
amp_1to10kb	correlation	IC14	-0.0185049826248793
amp_10to100kb	correlation	IC14	-0.0720816202230466
amp_100to1000kb	correlation	IC14	0.0142951454671579
amp_bigger1000kb	correlation	IC14	0.0232317641214975
mh_1bp	correlation	IC14	0.0910094768868758
mh>=2bp	correlation	IC14	0.0633141352198997
trx_CtoA	correlation	IC14	-0.155340338186423
trx_CtoG	correlation	IC14	-0.0488605178545133
trx_CtoT	correlation	IC14	-0.459276446371819
trx_TtoA	correlation	IC14	-0.143281744008871
trx_TtoG	correlation	IC14	-0.184756800134383
trx_TtoC	correlation	IC14	-0.304340688198079
DBS1	correlation	IC14	0.893939067505622
DBS2	correlation	IC14	-0.147525676949286
DBS4	correlation	IC14	-0.186153664232185
DBS9	correlation	IC14	-0.097005726832338
ID2	correlation	IC14	0.00134816237796884
ID3	correlation	IC14	0.0108326201423803
ID4	correlation	IC14	-0.0207657186809047
ID8	correlation	IC14	0.150858429614821
Ref.Sig.1	correlation	IC14	-0.324110238604837
Ref.Sig.2	correlation	IC14	-0.0678477395736251
Ref.Sig.3	correlation	IC14	-0.158141000993176
Ref.Sig.4	correlation	IC14	-0.0811092298672421
Ref.Sig.5	correlation	IC14	-0.104371483039756
Ref.Sig.7	correlation	IC14	0.909671475305215
Ref.Sig.8	correlation	IC14	-0.12407710099784
Ref.Sig.11	correlation	IC14	0.0327037307098221
Ref.Sig.13	correlation	IC14	-0.0894584912297196
Ref.Sig.17	correlation	IC14	-0.0863275951005623
Ref.Sig.18	correlation	IC14	-0.177059841536079
Ref.Sig.19	correlation	IC14	-0.03126192988049
Ref.Sig.22	correlation	IC14	-0.0333273612645274
Ref.Sig.30	correlation	IC14	-0.0316347596336944
Ref.Sig.33	correlation	IC14	-0.0608005455995712
Ref.Sig.MMR1	correlation	IC14	-0.0810280139799718
Ref.Sig.MMR2	correlation	IC14	-0.0824650357299072
DNase	correlation	IC11	0.34643024947208
Expression	correlation	IC11	0.18695594393229
H3K36me3	correlation	IC11	0.13878047275935
RT	correlation	IC11	0.334026046391106
Fork	correlation	IC11	-0.194008841377026
CTCF	correlation	IC11	0.20018535430158
indel_1bp_MS	correlation	IC11	0.0254147414908421
indel_2to5bp_MS	correlation	IC11	0.0308494871772013
indel_1bp_nonMS	correlation	IC11	0.160278017993651
indel_2to5bp_nonMS	correlation	IC11	0.111664273052235
indel_6to10bp	correlation	IC11	0.087345330072971
deletions>=10bp	correlation	IC11	0.101908769952093
mt_total	correlation	IC11	-0.0622950604943256
Xhyper	correlation	IC11	-0.484128907657578
ploidy	correlation	IC11	-0.0310522860470495
WGD	correlation	IC11	-0.0273083664229389
del_1to10kb	correlation	IC11	0.00178190109742249
del10to100kb	correlation	IC11	-0.0429910681112845
del_bigger100kb	correlation	IC11	-0.0337816448315831
amp_1to10kb	correlation	IC11	0.0264406049017601
amp_10to100kb	correlation	IC11	0.0219301257500763
amp_100to1000kb	correlation	IC11	0.0346991275562645
amp_bigger1000kb	correlation	IC11	0.0301192328895449
mh_1bp	correlation	IC11	0.106952073441616
mh>=2bp	correlation	IC11	0.0874836927173919
trx_CtoA	correlation	IC11	-0.00279717503924537
trx_CtoG	correlation	IC11	-0.157620630657172
trx_CtoT	correlation	IC11	-0.00970895594728696
trx_TtoA	correlation	IC11	0.0147936379784507
trx_TtoG	correlation	IC11	-0.0734417174904475
trx_TtoC	correlation	IC11	0.0590122080300684
DBS1	correlation	IC11	0.0263649673119806
DBS2	correlation	IC11	-0.0166928154812934
DBS4	correlation	IC11	0.0983518344555485
DBS9	correlation	IC11	0.0959635432932018
ID2	correlation	IC11	-0.0154166292633131
ID3	correlation	IC11	0.144996771598561
ID4	correlation	IC11	0.00651339667671717
ID8	correlation	IC11	-0.00398893848128463
Ref.Sig.1	correlation	IC11	-0.18771874720763
Ref.Sig.2	correlation	IC11	0.187990158730018
Ref.Sig.3	correlation	IC11	0.156601527131928
Ref.Sig.4	correlation	IC11	-0.0733977014267228
Ref.Sig.5	correlation	IC11	0.658442726240861
Ref.Sig.7	correlation	IC11	-0.000368892948181129
Ref.Sig.8	correlation	IC11	0.06092955164682
Ref.Sig.11	correlation	IC11	0.00639360987233792
Ref.Sig.13	correlation	IC11	0.000336086926874325
Ref.Sig.17	correlation	IC11	-0.0614066899077878
Ref.Sig.18	correlation	IC11	0.0916786221786846
Ref.Sig.19	correlation	IC11	-0.0458943810188641
Ref.Sig.22	correlation	IC11	-0.0175167681838405
Ref.Sig.30	correlation	IC11	0.540568332406383
Ref.Sig.33	correlation	IC11	0.131674644946869
Ref.Sig.MMR1	correlation	IC11	-0.055100219800924
Ref.Sig.MMR2	correlation	IC11	-0.0235370647821691
DNase	correlation	IC12	-0.0205526450653504
Expression	correlation	IC12	-0.272120959886554
H3K36me3	correlation	IC12	-0.21672950552671
RT	correlation	IC12	-0.350396091367271
Fork	correlation	IC12	0.0758715143491638
CTCF	correlation	IC12	0.073482390779489
indel_1bp_MS	correlation	IC12	0.134268837823669
indel_2to5bp_MS	correlation	IC12	0.048314582085557
indel_1bp_nonMS	correlation	IC12	0.535986488875141
indel_2to5bp_nonMS	correlation	IC12	0.175747004949502
indel_6to10bp	correlation	IC12	0.0981387786684619
deletions>=10bp	correlation	IC12	0.12830652442863
mt_total	correlation	IC12	-0.00737070795797641
Xhyper	correlation	IC12	0.0462418799024699
ploidy	correlation	IC12	0.119291784532423
WGD	correlation	IC12	0.0344576901069887
del_1to10kb	correlation	IC12	0.0333359996534915
del10to100kb	correlation	IC12	-0.00538263906066377
del_bigger100kb	correlation	IC12	0.00235124103339384
amp_1to10kb	correlation	IC12	0.0370855252869056
amp_10to100kb	correlation	IC12	0.0886358840996076
amp_100to1000kb	correlation	IC12	0.118327140852228
amp_bigger1000kb	correlation	IC12	0.182252274187849
mh_1bp	correlation	IC12	0.149059214006157
mh>=2bp	correlation	IC12	0.104828986066155
trx_CtoA	correlation	IC12	0.312148805940967
trx_CtoG	correlation	IC12	0.179911080517226
trx_CtoT	correlation	IC12	0.0101018820958814
trx_TtoA	correlation	IC12	0.302331437017234
trx_TtoG	correlation	IC12	0.165622625471945
trx_TtoC	correlation	IC12	0.221915857472427
DBS1	correlation	IC12	-0.0295347140170643
DBS2	correlation	IC12	0.798345112816781
DBS4	correlation	IC12	0.0217549221251659
DBS9	correlation	IC12	-0.00649413212888767
ID2	correlation	IC12	-0.0456485981457882
ID3	correlation	IC12	0.730873658845327
ID4	correlation	IC12	-0.0494038926232542
ID8	correlation	IC12	-0.0895530197964359
Ref.Sig.1	correlation	IC12	-0.0194671557216518
Ref.Sig.2	correlation	IC12	0.00475622512359194
Ref.Sig.3	correlation	IC12	0.175318545853872
Ref.Sig.4	correlation	IC12	0.832911067651759
Ref.Sig.5	correlation	IC12	0.0817854235677136
Ref.Sig.7	correlation	IC12	-0.024729302771831
Ref.Sig.8	correlation	IC12	-0.0956407833293432
Ref.Sig.11	correlation	IC12	-0.0277267389880858
Ref.Sig.13	correlation	IC12	0.102469868917825
Ref.Sig.17	correlation	IC12	-0.0294794767077706
Ref.Sig.18	correlation	IC12	0.0406757867120937
Ref.Sig.19	correlation	IC12	0.00765783266251577
Ref.Sig.22	correlation	IC12	0.805806543233122
Ref.Sig.30	correlation	IC12	-0.120219180421752
Ref.Sig.33	correlation	IC12	0.225943120236855
Ref.Sig.MMR1	correlation	IC12	-0.0409767010271746
Ref.Sig.MMR2	correlation	IC12	0.0238703755363588
DNase	correlation	IC7	-0.122330610985955
Expression	correlation	IC7	0.234485185836044
H3K36me3	correlation	IC7	0.274782252271084
RT	correlation	IC7	-0.0440849954953187
Fork	correlation	IC7	0.233376577675945
CTCF	correlation	IC7	-0.306316879785111
indel_1bp_MS	correlation	IC7	0.0567526328865553
indel_2to5bp_MS	correlation	IC7	-0.0251307292378028
indel_1bp_nonMS	correlation	IC7	0.0818987296795575
indel_2to5bp_nonMS	correlation	IC7	0.105270694534469
indel_6to10bp	correlation	IC7	0.0947385460413628
deletions>=10bp	correlation	IC7	0.148682932811941
mt_total	correlation	IC7	0.267945959050367
Xhyper	correlation	IC7	0.255007149872308
ploidy	correlation	IC7	0.0929228172238962
WGD	correlation	IC7	0.0270082246354687
del_1to10kb	correlation	IC7	0.0185353717705683
del10to100kb	correlation	IC7	0.000867651666939883
del_bigger100kb	correlation	IC7	-0.0392931695808554
amp_1to10kb	correlation	IC7	0.0963354567595549
amp_10to100kb	correlation	IC7	0.111181599064281
amp_100to1000kb	correlation	IC7	0.149343904535609
amp_bigger1000kb	correlation	IC7	0.165080984169355
mh_1bp	correlation	IC7	0.122848207602937
mh>=2bp	correlation	IC7	0.108958462056607
trx_CtoA	correlation	IC7	0.103124783272958
trx_CtoG	correlation	IC7	-0.355013143905793
trx_CtoT	correlation	IC7	-0.147040477082907
trx_TtoA	correlation	IC7	0.142617411981735
trx_TtoG	correlation	IC7	-0.251137061003891
trx_TtoC	correlation	IC7	0.246510455520931
DBS1	correlation	IC7	0.0272941286885454
DBS2	correlation	IC7	0.0255109698624293
DBS4	correlation	IC7	0.113971916254679
DBS9	correlation	IC7	0.0202459883947992
ID2	correlation	IC7	0.00584493315501733
ID3	correlation	IC7	0.0104419194910481
ID4	correlation	IC7	0.00888254581325383
ID8	correlation	IC7	0.14348958622593
Ref.Sig.1	correlation	IC7	0.230879259205567
Ref.Sig.2	correlation	IC7	0.118962537791504
Ref.Sig.3	correlation	IC7	0.0118923853851302
Ref.Sig.4	correlation	IC7	0.0217562397587084
Ref.Sig.5	correlation	IC7	0.0807923729041096
Ref.Sig.7	correlation	IC7	-0.00431719107323614
Ref.Sig.8	correlation	IC7	-0.0235991036504447
Ref.Sig.11	correlation	IC7	0.0670149704677878
Ref.Sig.13	correlation	IC7	0.0278801773071478
Ref.Sig.17	correlation	IC7	-0.0860703024291423
Ref.Sig.18	correlation	IC7	0.38933750504377
Ref.Sig.19	correlation	IC7	-0.0830651064521715
Ref.Sig.22	correlation	IC7	0.012260744790063
Ref.Sig.30	correlation	IC7	0.178882648621631
Ref.Sig.33	correlation	IC7	-0.0723342373836165
Ref.Sig.MMR1	correlation	IC7	0.0286983516111845
Ref.Sig.MMR2	correlation	IC7	-0.154017632550997
DNase	correlation	IC8	-0.0300332240802712
Expression	correlation	IC8	0.0237918633672849
H3K36me3	correlation	IC8	0.0307039387507812
RT	correlation	IC8	0.00109306760218765
Fork	correlation	IC8	-0.0574019975160788
CTCF	correlation	IC8	-0.00696458013749505
indel_1bp_MS	correlation	IC8	0.0526314496657306
indel_2to5bp_MS	correlation	IC8	0.0199491163765181
indel_1bp_nonMS	correlation	IC8	0.0487724129900582
indel_2to5bp_nonMS	correlation	IC8	0.0388367874619476
indel_6to10bp	correlation	IC8	0.041022089832059
deletions>=10bp	correlation	IC8	0.0599017311759177
mt_total	correlation	IC8	0.0729305527037955
Xhyper	correlation	IC8	-0.157950829504019
ploidy	correlation	IC8	0.845863981915086
WGD	correlation	IC8	0.836221608743158
del_1to10kb	correlation	IC8	-0.0840723772607346
del10to100kb	correlation	IC8	-0.083618099546732
del_bigger100kb	correlation	IC8	-0.123331628928328
amp_1to10kb	correlation	IC8	0.237096839850422
amp_10to100kb	correlation	IC8	0.394804353307162
amp_100to1000kb	correlation	IC8	0.453119163408798
amp_bigger1000kb	correlation	IC8	0.528533101497465
mh_1bp	correlation	IC8	0.0433758366434889
mh>=2bp	correlation	IC8	0.0293869342237321
trx_CtoA	correlation	IC8	0.0183872286775535
trx_CtoG	correlation	IC8	0.0556844455236105
trx_CtoT	correlation	IC8	0.0355776508314708
trx_TtoA	correlation	IC8	-0.0337300703430268
trx_TtoG	correlation	IC8	0.0304561324316205
trx_TtoC	correlation	IC8	-0.0583277010699472
DBS1	correlation	IC8	-0.00251589637533387
DBS2	correlation	IC8	0.000506252284747446
DBS4	correlation	IC8	-0.0485431172295692
DBS9	correlation	IC8	0.0595884734291659
ID2	correlation	IC8	0.0255474174665088
ID3	correlation	IC8	0.0018462055241866
ID4	correlation	IC8	-0.0136893988561545
ID8	correlation	IC8	0.0539818559670806
Ref.Sig.1	correlation	IC8	0.145561632184983
Ref.Sig.2	correlation	IC8	-0.0132486009538926
Ref.Sig.3	correlation	IC8	-0.0200688334263848
Ref.Sig.4	correlation	IC8	0.000672902180448412
Ref.Sig.5	correlation	IC8	-0.0438785672315247
Ref.Sig.7	correlation	IC8	-0.012303345752293
Ref.Sig.8	correlation	IC8	-0.0526947033641424
Ref.Sig.11	correlation	IC8	0.0066930475656961
Ref.Sig.13	correlation	IC8	-0.0192653485804296
Ref.Sig.17	correlation	IC8	-0.00269166898533208
Ref.Sig.18	correlation	IC8	0.0350813349691702
Ref.Sig.19	correlation	IC8	0.021015133899831
Ref.Sig.22	correlation	IC8	-0.0135795341620652
Ref.Sig.30	correlation	IC8	-0.0751995654809308
Ref.Sig.33	correlation	IC8	0.0974535518351461
Ref.Sig.MMR1	correlation	IC8	-0.0144826811793161
Ref.Sig.MMR2	correlation	IC8	-0.041564728041263
DNase	correlation	VAE_1	0.215165512112952
Expression	correlation	VAE_1	0.221053488331243
H3K36me3	correlation	VAE_1	0.262878361657045
RT	correlation	VAE_1	0.222320479248394
Fork	correlation	VAE_1	0.0996563521823571
CTCF	correlation	VAE_1	0.0683932818083514
indel_1bp_MS	correlation	VAE_1	0.0835479025730709
indel_2to5bp_MS	correlation	VAE_1	0.0834265250264578
indel_1bp_nonMS	correlation	VAE_1	0.13213808384418
indel_2to5bp_nonMS	correlation	VAE_1	0.237992324397146
indel_6to10bp	correlation	VAE_1	0.113689422590703
deletions>=10bp	correlation	VAE_1	0.141287988744099
mt_total	correlation	VAE_1	0.0113182921090519
Xhyper	correlation	VAE_1	0.0435590938561207
ploidy	correlation	VAE_1	0.106312824854064
WGD	correlation	VAE_1	0.0468290935980668
del_1to10kb	correlation	VAE_1	0.0884932702549441
del10to100kb	correlation	VAE_1	0.0828948590020242
del_bigger100kb	correlation	VAE_1	0.0930372003406545
amp_1to10kb	correlation	VAE_1	0.0906640594142994
amp_10to100kb	correlation	VAE_1	0.165442029089299
amp_100to1000kb	correlation	VAE_1	0.192756883199236
amp_bigger1000kb	correlation	VAE_1	0.208444820580913
mh_1bp	correlation	VAE_1	0.191223741280984
mh>=2bp	correlation	VAE_1	0.23399512373094
trx_CtoA	correlation	VAE_1	0.0186385457528136
trx_CtoG	correlation	VAE_1	0.0978595087454801
trx_CtoT	correlation	VAE_1	0.0469249711121432
trx_TtoA	correlation	VAE_1	0.0780253746758855
trx_TtoG	correlation	VAE_1	0.0544493718448544
trx_TtoC	correlation	VAE_1	0.057428284767826
DBS1	correlation	VAE_1	-0.0485836149557925
DBS2	correlation	VAE_1	0.12793940952916
DBS4	correlation	VAE_1	0.0802952502656012
DBS9	correlation	VAE_1	0.0560472550756516
ID2	correlation	VAE_1	0.0706144033534
ID3	correlation	VAE_1	0.070607915497312
ID4	correlation	VAE_1	0.204412242875298
ID8	correlation	VAE_1	0.0255774659539799
Ref.Sig.1	correlation	VAE_1	-0.0302633015101816
Ref.Sig.2	correlation	VAE_1	0.427099691909778
Ref.Sig.3	correlation	VAE_1	0.119715667982456
Ref.Sig.4	correlation	VAE_1	-0.0182727175113914
Ref.Sig.5	correlation	VAE_1	0.0352907933176367
Ref.Sig.7	correlation	VAE_1	-0.117528926179182
Ref.Sig.8	correlation	VAE_1	0.203489244075045
Ref.Sig.11	correlation	VAE_1	-0.0196245792453966
Ref.Sig.13	correlation	VAE_1	0.92084089390178
Ref.Sig.17	correlation	VAE_1	-0.0635434623959502
Ref.Sig.18	correlation	VAE_1	-0.0132744481653055
Ref.Sig.19	correlation	VAE_1	-0.0133214598400785
Ref.Sig.22	correlation	VAE_1	0.00943313255506432
Ref.Sig.30	correlation	VAE_1	-0.0627846385006286
Ref.Sig.33	correlation	VAE_1	-0.0264261490352098
Ref.Sig.MMR1	correlation	VAE_1	-0.00179133739656632
Ref.Sig.MMR2	correlation	VAE_1	0.0560261242886801
DNase	correlation	VAE_2	-0.0909033080859091
Expression	correlation	VAE_2	0.0107757989559117
H3K36me3	correlation	VAE_2	0.0201417180834141
RT	correlation	VAE_2	0.0131858419705565
Fork	correlation	VAE_2	-0.0404881273094468
CTCF	correlation	VAE_2	-0.0185287552534904
indel_1bp_MS	correlation	VAE_2	0.271703097873851
indel_2to5bp_MS	correlation	VAE_2	0.272348035432317
indel_1bp_nonMS	correlation	VAE_2	0.118699557756514
indel_2to5bp_nonMS	correlation	VAE_2	0.17811885753959
indel_6to10bp	correlation	VAE_2	0.0729197373883651
deletions>=10bp	correlation	VAE_2	0.0676093111195733
mt_total	correlation	VAE_2	0.0646586930065808
Xhyper	correlation	VAE_2	0.0500082211549154
ploidy	correlation	VAE_2	-0.192464020437917
WGD	correlation	VAE_2	-0.185460151591238
del_1to10kb	correlation	VAE_2	0.610758303286293
del10to100kb	correlation	VAE_2	0.715550840710173
del_bigger100kb	correlation	VAE_2	0.721414849003026
amp_1to10kb	correlation	VAE_2	0.143934983267038
amp_10to100kb	correlation	VAE_2	0.111176911356873
amp_100to1000kb	correlation	VAE_2	-0.0282108030164553
amp_bigger1000kb	correlation	VAE_2	-0.16824069209489
mh_1bp	correlation	VAE_2	0.107639351271976
mh>=2bp	correlation	VAE_2	0.176797904917148
trx_CtoA	correlation	VAE_2	-0.0104748742986679
trx_CtoG	correlation	VAE_2	-0.00881590802190036
trx_CtoT	correlation	VAE_2	-0.0266162242609472
trx_TtoA	correlation	VAE_2	-0.0443746943719179
trx_TtoG	correlation	VAE_2	0.0115797310126991
trx_TtoC	correlation	VAE_2	-0.0613748529050009
DBS1	correlation	VAE_2	-0.131777620925999
DBS2	correlation	VAE_2	0.0260975096498697
DBS4	correlation	VAE_2	0.0241546974915741
DBS9	correlation	VAE_2	-0.14697193226146
ID2	correlation	VAE_2	0.265063653476826
ID3	correlation	VAE_2	-0.0690620277985798
ID4	correlation	VAE_2	-0.050232627987937
ID8	correlation	VAE_2	-0.063614160793317
Ref.Sig.1	correlation	VAE_2	0.214073596651332
Ref.Sig.2	correlation	VAE_2	-0.0840288891795932
Ref.Sig.3	correlation	VAE_2	-0.0664513699546348
Ref.Sig.4	correlation	VAE_2	0.00260845795985913
Ref.Sig.5	correlation	VAE_2	-0.0459780471685712
Ref.Sig.7	correlation	VAE_2	-0.137322529974261
Ref.Sig.8	correlation	VAE_2	-0.0308855244923241
Ref.Sig.11	correlation	VAE_2	0.00417067631977539
Ref.Sig.13	correlation	VAE_2	-0.10092686595467
Ref.Sig.17	correlation	VAE_2	-0.0094690944102361
Ref.Sig.18	correlation	VAE_2	-0.00582237365957319
Ref.Sig.19	correlation	VAE_2	-0.0278922989828841
Ref.Sig.22	correlation	VAE_2	-0.0736643483647644
Ref.Sig.30	correlation	VAE_2	-0.179106183489186
Ref.Sig.33	correlation	VAE_2	0.0855432393975499
Ref.Sig.MMR1	correlation	VAE_2	0.180263862177691
Ref.Sig.MMR2	correlation	VAE_2	-0.0611132382804714
DNase	correlation	VAE_3	0.281172469246683
Expression	correlation	VAE_3	0.277993361340356
H3K36me3	correlation	VAE_3	0.227851113684066
RT	correlation	VAE_3	0.438335967367466
Fork	correlation	VAE_3	-0.0180636003318285
CTCF	correlation	VAE_3	0.117049743071953
indel_1bp_MS	correlation	VAE_3	-0.123027876064643
indel_2to5bp_MS	correlation	VAE_3	-0.0148317754601634
indel_1bp_nonMS	correlation	VAE_3	-0.0142646817063879
indel_2to5bp_nonMS	correlation	VAE_3	0.0762550152967882
indel_6to10bp	correlation	VAE_3	0.0876065287427829
deletions>=10bp	correlation	VAE_3	0.079968450744185
mt_total	correlation	VAE_3	0.0580162782731315
Xhyper	correlation	VAE_3	-0.246472270689281
ploidy	correlation	VAE_3	-0.154424851278233
WGD	correlation	VAE_3	-0.101521468039415
del_1to10kb	correlation	VAE_3	0.138345763380985
del10to100kb	correlation	VAE_3	0.0805419906792667
del_bigger100kb	correlation	VAE_3	0.0495596717492727
amp_1to10kb	correlation	VAE_3	0.0918615925149894
amp_10to100kb	correlation	VAE_3	-0.009099616591348
amp_100to1000kb	correlation	VAE_3	-0.146176300449552
amp_bigger1000kb	correlation	VAE_3	-0.207618758136036
mh_1bp	correlation	VAE_3	0.11452608679794
mh>=2bp	correlation	VAE_3	0.0885714747310334
trx_CtoA	correlation	VAE_3	0.0480820424093873
trx_CtoG	correlation	VAE_3	-0.0437410875036592
trx_CtoT	correlation	VAE_3	0.135260397315833
trx_TtoA	correlation	VAE_3	0.110325417394805
trx_TtoG	correlation	VAE_3	0.0539881958181376
trx_TtoC	correlation	VAE_3	0.153370854842216
DBS1	correlation	VAE_3	-0.23672147604335
DBS2	correlation	VAE_3	-0.0557079316451806
DBS4	correlation	VAE_3	0.00293840622598393
DBS9	correlation	VAE_3	0.248022240102323
ID2	correlation	VAE_3	-0.153196857922264
ID3	correlation	VAE_3	0.0618965419290741
ID4	correlation	VAE_3	0.171942018890993
ID8	correlation	VAE_3	0.0185795687790945
Ref.Sig.1	correlation	VAE_3	-0.329986468726519
Ref.Sig.2	correlation	VAE_3	-0.13829207262845
Ref.Sig.3	correlation	VAE_3	0.0582813984282315
Ref.Sig.4	correlation	VAE_3	-0.0930186203821935
Ref.Sig.5	correlation	VAE_3	0.485175797955485
Ref.Sig.7	correlation	VAE_3	-0.240070991687812
Ref.Sig.8	correlation	VAE_3	0.0431733716702516
Ref.Sig.11	correlation	VAE_3	0.0158885853750225
Ref.Sig.13	correlation	VAE_3	-0.155139787897319
Ref.Sig.17	correlation	VAE_3	-0.116885285189074
Ref.Sig.18	correlation	VAE_3	0.041362413133723
Ref.Sig.19	correlation	VAE_3	0.0244015836877621
Ref.Sig.22	correlation	VAE_3	-0.0224271784175944
Ref.Sig.30	correlation	VAE_3	0.283643027431402
Ref.Sig.33	correlation	VAE_3	0.038057287267921
Ref.Sig.MMR1	correlation	VAE_3	-0.217470932993429
Ref.Sig.MMR2	correlation	VAE_3	0.0795075876078484
DNase	correlation	VAE_4	-0.0839779136455826
Expression	correlation	VAE_4	0.0486586021619642
H3K36me3	correlation	VAE_4	0.0745796043285698
RT	correlation	VAE_4	0.0558894881502706
Fork	correlation	VAE_4	-0.0843051897813175
CTCF	correlation	VAE_4	-0.0503876877094069
indel_1bp_MS	correlation	VAE_4	0.269419881536086
indel_2to5bp_MS	correlation	VAE_4	0.195503231074018
indel_1bp_nonMS	correlation	VAE_4	0.0744303254473534
indel_2to5bp_nonMS	correlation	VAE_4	0.164401205302925
indel_6to10bp	correlation	VAE_4	0.0518331454275776
deletions>=10bp	correlation	VAE_4	-0.00896354342466111
mt_total	correlation	VAE_4	-0.0585213289145715
Xhyper	correlation	VAE_4	-0.445338147887642
ploidy	correlation	VAE_4	0.144523340570201
WGD	correlation	VAE_4	0.0986104662448687
del_1to10kb	correlation	VAE_4	-0.109856271040782
del10to100kb	correlation	VAE_4	-0.0883275974569521
del_bigger100kb	correlation	VAE_4	-0.0959832767925763
amp_1to10kb	correlation	VAE_4	-0.115350171930132
amp_10to100kb	correlation	VAE_4	-0.0028983790200713
amp_100to1000kb	correlation	VAE_4	0.0906702131766129
amp_bigger1000kb	correlation	VAE_4	0.14962105466387
mh_1bp	correlation	VAE_4	0.0660869090140696
mh>=2bp	correlation	VAE_4	0.0871927831615951
trx_CtoA	correlation	VAE_4	-0.00943912018917254
trx_CtoG	correlation	VAE_4	-0.0436967122357668
trx_CtoT	correlation	VAE_4	0.0592322339438991
trx_TtoA	correlation	VAE_4	-0.0756529818320666
trx_TtoG	correlation	VAE_4	-0.0431055593787305
trx_TtoC	correlation	VAE_4	-0.020055974194196
DBS1	correlation	VAE_4	-0.237480570771238
DBS2	correlation	VAE_4	-0.0342676428335286
DBS4	correlation	VAE_4	0.0622247431263923
DBS9	correlation	VAE_4	-0.0592455035894843
ID2	correlation	VAE_4	0.254031353756652
ID3	correlation	VAE_4	-0.0503162077615779
ID4	correlation	VAE_4	-0.0268999459888346
ID8	correlation	VAE_4	-0.1013058418911
Ref.Sig.1	correlation	VAE_4	0.67467565666486
Ref.Sig.2	correlation	VAE_4	0.028216096655261
Ref.Sig.3	correlation	VAE_4	0.121398414161174
Ref.Sig.4	correlation	VAE_4	-0.133114775931997
Ref.Sig.5	correlation	VAE_4	0.343056135337935
Ref.Sig.7	correlation	VAE_4	-0.272414078393788
Ref.Sig.8	correlation	VAE_4	0.146436894547068
Ref.Sig.11	correlation	VAE_4	0.0277454442066434
Ref.Sig.13	correlation	VAE_4	-0.0391816435802761
Ref.Sig.17	correlation	VAE_4	0.00260865096768666
Ref.Sig.18	correlation	VAE_4	0.0759598041074999
Ref.Sig.19	correlation	VAE_4	-0.0192950112322783
Ref.Sig.22	correlation	VAE_4	-0.100323921217023
Ref.Sig.30	correlation	VAE_4	0.014389798121816
Ref.Sig.33	correlation	VAE_4	0.0485653759089636
Ref.Sig.MMR1	correlation	VAE_4	-0.0383126450186004
Ref.Sig.MMR2	correlation	VAE_4	-0.0683874468881338
DNase	correlation	VAE_5	-0.082736852365632
Expression	correlation	VAE_5	-0.271041943759505
H3K36me3	correlation	VAE_5	-0.267305898792487
RT	correlation	VAE_5	0.0654624967388118
Fork	correlation	VAE_5	0.0169198714624565
CTCF	correlation	VAE_5	-0.0606843772909308
indel_1bp_MS	correlation	VAE_5	-0.064755948511489
indel_2to5bp_MS	correlation	VAE_5	-0.00121004300690096
indel_1bp_nonMS	correlation	VAE_5	0.106324431583351
indel_2to5bp_nonMS	correlation	VAE_5	-0.0665490205931751
indel_6to10bp	correlation	VAE_5	0.0577698416862176
deletions>=10bp	correlation	VAE_5	0.0888141198426069
mt_total	correlation	VAE_5	-0.11585940863357
Xhyper	correlation	VAE_5	-0.182812249614228
ploidy	correlation	VAE_5	-0.127026886591518
WGD	correlation	VAE_5	-0.0679989376269631
del_1to10kb	correlation	VAE_5	-0.0538829199920825
del10to100kb	correlation	VAE_5	-0.0913759868899669
del_bigger100kb	correlation	VAE_5	-0.0205951381468949
amp_1to10kb	correlation	VAE_5	-0.0595939056399562
amp_10to100kb	correlation	VAE_5	-0.115109984663323
amp_100to1000kb	correlation	VAE_5	-0.0753211039911294
amp_bigger1000kb	correlation	VAE_5	-0.0980115597689037
mh_1bp	correlation	VAE_5	0.0223121349163615
mh>=2bp	correlation	VAE_5	0.00688279012776971
trx_CtoA	correlation	VAE_5	-0.0953515020568619
trx_CtoG	correlation	VAE_5	-0.0140360207745342
trx_CtoT	correlation	VAE_5	-0.268921449475063
trx_TtoA	correlation	VAE_5	-0.138505789215548
trx_TtoG	correlation	VAE_5	-0.11207501653195
trx_TtoC	correlation	VAE_5	-0.215243421436094
DBS1	correlation	VAE_5	0.648294573925351
DBS2	correlation	VAE_5	-0.108616361904173
DBS4	correlation	VAE_5	-0.14204083913014
DBS9	correlation	VAE_5	-0.148533969825339
ID2	correlation	VAE_5	-0.0647129583422605
ID3	correlation	VAE_5	0.0214590200223744
ID4	correlation	VAE_5	-0.0618960417021076
ID8	correlation	VAE_5	0.0704785956977102
Ref.Sig.1	correlation	VAE_5	-0.787568288750459
Ref.Sig.2	correlation	VAE_5	-0.0780750214516434
Ref.Sig.3	correlation	VAE_5	-0.150007222725088
Ref.Sig.4	correlation	VAE_5	-0.0923294237940809
Ref.Sig.5	correlation	VAE_5	-0.0242411248969031
Ref.Sig.7	correlation	VAE_5	0.690672136111493
Ref.Sig.8	correlation	VAE_5	-0.0678959053702611
Ref.Sig.11	correlation	VAE_5	0.0133726628900174
Ref.Sig.13	correlation	VAE_5	-0.0642518891091986
Ref.Sig.17	correlation	VAE_5	-0.0857872748667956
Ref.Sig.18	correlation	VAE_5	-0.174642028532761
Ref.Sig.19	correlation	VAE_5	0.0072104374242465
Ref.Sig.22	correlation	VAE_5	-0.0739681734559569
Ref.Sig.30	correlation	VAE_5	-0.0945595877346816
Ref.Sig.33	correlation	VAE_5	-0.0393440539139454
Ref.Sig.MMR1	correlation	VAE_5	-0.111661630307096
Ref.Sig.MMR2	correlation	VAE_5	-0.0533878538657773
DNase	correlation	VAE_6	0.112340908023493
Expression	correlation	VAE_6	0.00299871093819575
H3K36me3	correlation	VAE_6	0.0335796744135734
RT	correlation	VAE_6	-0.00453884707385701
Fork	correlation	VAE_6	-0.0304256465009902
CTCF	correlation	VAE_6	0.0850958169095116
indel_1bp_MS	correlation	VAE_6	0.129174894487628
indel_2to5bp_MS	correlation	VAE_6	0.0702436492168002
indel_1bp_nonMS	correlation	VAE_6	0.100471527836555
indel_2to5bp_nonMS	correlation	VAE_6	0.119130502755303
indel_6to10bp	correlation	VAE_6	0.219614895980955
deletions>=10bp	correlation	VAE_6	0.293778891856779
mt_total	correlation	VAE_6	0.00280586067403112
Xhyper	correlation	VAE_6	0.0673856693973571
ploidy	correlation	VAE_6	0.141964775076351
WGD	correlation	VAE_6	0.0616909106516133
del_1to10kb	correlation	VAE_6	0.118294868721545
del10to100kb	correlation	VAE_6	0.138810317910704
del_bigger100kb	correlation	VAE_6	0.139405468390157
amp_1to10kb	correlation	VAE_6	0.162725924791478
amp_10to100kb	correlation	VAE_6	0.236927073981171
amp_100to1000kb	correlation	VAE_6	0.272299530264973
amp_bigger1000kb	correlation	VAE_6	0.26057376401279
mh_1bp	correlation	VAE_6	0.153125825075985
mh>=2bp	correlation	VAE_6	0.311734359846543
trx_CtoA	correlation	VAE_6	0.00515234082856171
trx_CtoG	correlation	VAE_6	0.0516117626704188
trx_CtoT	correlation	VAE_6	0.0930784146517697
trx_TtoA	correlation	VAE_6	0.00738370661249356
trx_TtoG	correlation	VAE_6	0.0623161258963141
trx_TtoC	correlation	VAE_6	-0.0278161319654909
DBS1	correlation	VAE_6	-0.193905349399728
DBS2	correlation	VAE_6	0.119312824481936
DBS4	correlation	VAE_6	0.190467204182064
DBS9	correlation	VAE_6	0.126930953778094
ID2	correlation	VAE_6	0.111003176748497
ID3	correlation	VAE_6	0.0199547128184062
ID4	correlation	VAE_6	-0.114308527030101
ID8	correlation	VAE_6	0.111344101227
Ref.Sig.1	correlation	VAE_6	-0.0910640255920309
Ref.Sig.2	correlation	VAE_6	0.0172312075576974
Ref.Sig.3	correlation	VAE_6	0.906662673188771
Ref.Sig.4	correlation	VAE_6	-0.0871059034309682
Ref.Sig.5	correlation	VAE_6	0.190650555638026
Ref.Sig.7	correlation	VAE_6	-0.193940679065552
Ref.Sig.8	correlation	VAE_6	0.462718541828873
Ref.Sig.11	correlation	VAE_6	0.0142156648842318
Ref.Sig.13	correlation	VAE_6	0.136955844141099
Ref.Sig.17	correlation	VAE_6	0.126493410463169
Ref.Sig.18	correlation	VAE_6	0.174017152639128
Ref.Sig.19	correlation	VAE_6	0.013030976888676
Ref.Sig.22	correlation	VAE_6	-0.0101626509888833
Ref.Sig.30	correlation	VAE_6	0.139923701044623
Ref.Sig.33	correlation	VAE_6	0.027618524870638
Ref.Sig.MMR1	correlation	VAE_6	0.0191415355796552
Ref.Sig.MMR2	correlation	VAE_6	0.0959396139945817
DNase	correlation	VAE_7	0.0568998772505066
Expression	correlation	VAE_7	0.108843797070404
H3K36me3	correlation	VAE_7	0.0751684842071939
RT	correlation	VAE_7	0.0723696285155788
Fork	correlation	VAE_7	-0.00995451936345749
CTCF	correlation	VAE_7	-0.00967894963367394
indel_1bp_MS	correlation	VAE_7	0.17699210384487
indel_2to5bp_MS	correlation	VAE_7	0.166317838016655
indel_1bp_nonMS	correlation	VAE_7	0.11108812154736
indel_2to5bp_nonMS	correlation	VAE_7	0.162490020153152
indel_6to10bp	correlation	VAE_7	0.0618569356957385
deletions>=10bp	correlation	VAE_7	0.0513034866378311
mt_total	correlation	VAE_7	0.979274850251144
Xhyper	correlation	VAE_7	0.00215315983663084
ploidy	correlation	VAE_7	0.0469840530095567
WGD	correlation	VAE_7	0.0245731601282067
del_1to10kb	correlation	VAE_7	0.113071711621965
del10to100kb	correlation	VAE_7	0.126230355306448
del_bigger100kb	correlation	VAE_7	0.0435860800405992
amp_1to10kb	correlation	VAE_7	0.0755619230913202
amp_10to100kb	correlation	VAE_7	0.100893279473114
amp_100to1000kb	correlation	VAE_7	0.0669626809907789
amp_bigger1000kb	correlation	VAE_7	0.0494171876039652
mh_1bp	correlation	VAE_7	0.0940566838463176
mh>=2bp	correlation	VAE_7	0.105339303494717
trx_CtoA	correlation	VAE_7	-0.00519726503694579
trx_CtoG	correlation	VAE_7	-0.0416806459213449
trx_CtoT	correlation	VAE_7	0.000700142622883635
trx_TtoA	correlation	VAE_7	-0.0668296782397455
trx_TtoG	correlation	VAE_7	-0.0145712728180416
trx_TtoC	correlation	VAE_7	-0.00913492567873626
DBS1	correlation	VAE_7	-0.111855758359237
DBS2	correlation	VAE_7	-0.0435639623634549
DBS4	correlation	VAE_7	0.0168969062344388
DBS9	correlation	VAE_7	0.00508899970503525
ID2	correlation	VAE_7	0.14603972188755
ID3	correlation	VAE_7	-0.0546427851557531
ID4	correlation	VAE_7	-0.00300755609165836
ID8	correlation	VAE_7	0.00280825878696274
Ref.Sig.1	correlation	VAE_7	0.104966907321749
Ref.Sig.2	correlation	VAE_7	-0.027846398067608
Ref.Sig.3	correlation	VAE_7	-0.0113628869814357
Ref.Sig.4	correlation	VAE_7	-0.0658189205841331
Ref.Sig.5	correlation	VAE_7	-0.0140714269578049
Ref.Sig.7	correlation	VAE_7	-0.120815704904909
Ref.Sig.8	correlation	VAE_7	-0.0147976222383325
Ref.Sig.11	correlation	VAE_7	-0.0404800599511996
Ref.Sig.13	correlation	VAE_7	-0.0367604835339775
Ref.Sig.17	correlation	VAE_7	-0.00289456057004947
Ref.Sig.18	correlation	VAE_7	0.0326213878441289
Ref.Sig.19	correlation	VAE_7	-0.0214030845583887
Ref.Sig.22	correlation	VAE_7	-0.0731799249455886
Ref.Sig.30	correlation	VAE_7	-0.00294769982538423
Ref.Sig.33	correlation	VAE_7	-0.0151817857687194
Ref.Sig.MMR1	correlation	VAE_7	0.18693581811628
Ref.Sig.MMR2	correlation	VAE_7	-0.0264571527079899
DNase	correlation	VAE_8	0.139876331885729
Expression	correlation	VAE_8	0.0407094324406035
H3K36me3	correlation	VAE_8	0.0321570278710286
RT	correlation	VAE_8	0.247427674943802
Fork	correlation	VAE_8	0.0123253842481953
CTCF	correlation	VAE_8	0.0714667477569288
indel_1bp_MS	correlation	VAE_8	0.0513158502493711
indel_2to5bp_MS	correlation	VAE_8	0.0543842067061718
indel_1bp_nonMS	correlation	VAE_8	0.219959427726874
indel_2to5bp_nonMS	correlation	VAE_8	0.323175126097849
indel_6to10bp	correlation	VAE_8	0.612766723650327
deletions>=10bp	correlation	VAE_8	0.770228259081295
mt_total	correlation	VAE_8	0.0380841753536544
Xhyper	correlation	VAE_8	-0.0466429427490216
ploidy	correlation	VAE_8	0.0924218501446838
WGD	correlation	VAE_8	0.0515250532139821
del_1to10kb	correlation	VAE_8	0.0929127337300912
del10to100kb	correlation	VAE_8	0.0722664706025491
del_bigger100kb	correlation	VAE_8	0.111630756201442
amp_1to10kb	correlation	VAE_8	0.0944232168615118
amp_10to100kb	correlation	VAE_8	0.128238870116704
amp_100to1000kb	correlation	VAE_8	0.160194535019754
amp_bigger1000kb	correlation	VAE_8	0.205340443192472
mh_1bp	correlation	VAE_8	0.591474654049972
mh>=2bp	correlation	VAE_8	0.615741481771957
trx_CtoA	correlation	VAE_8	-0.0282216583676203
trx_CtoG	correlation	VAE_8	0.00970102224948233
trx_CtoT	correlation	VAE_8	-0.0379299521568551
trx_TtoA	correlation	VAE_8	-0.0285138452987186
trx_TtoG	correlation	VAE_8	0.0189705174459174
trx_TtoC	correlation	VAE_8	-0.0840763781901606
DBS1	correlation	VAE_8	0.144979145239367
DBS2	correlation	VAE_8	0.0539638488467164
DBS4	correlation	VAE_8	0.149909919351259
DBS9	correlation	VAE_8	0.0973801946430251
ID2	correlation	VAE_8	-0.0183684985217255
ID3	correlation	VAE_8	-0.065496891485026
ID4	correlation	VAE_8	-0.0104935361610618
ID8	correlation	VAE_8	0.90179483845617
Ref.Sig.1	correlation	VAE_8	-0.0736431950357682
Ref.Sig.2	correlation	VAE_8	0.0266601047824757
Ref.Sig.3	correlation	VAE_8	0.199697945915532
Ref.Sig.4	correlation	VAE_8	-0.0551664985737044
Ref.Sig.5	correlation	VAE_8	0.0163862682802577
Ref.Sig.7	correlation	VAE_8	0.114287216929283
Ref.Sig.8	correlation	VAE_8	0.196705184566549
Ref.Sig.11	correlation	VAE_8	-0.000118958192991602
Ref.Sig.13	correlation	VAE_8	0.0577607340821804
Ref.Sig.17	correlation	VAE_8	-0.0437829002744238
Ref.Sig.18	correlation	VAE_8	0.0176566065620491
Ref.Sig.19	correlation	VAE_8	0.0043580952104702
Ref.Sig.22	correlation	VAE_8	-0.0593560150717974
Ref.Sig.30	correlation	VAE_8	0.0814745787097884
Ref.Sig.33	correlation	VAE_8	-0.0302962143288577
Ref.Sig.MMR1	correlation	VAE_8	0.0661760670750636
Ref.Sig.MMR2	correlation	VAE_8	0.00613089451614062
DNase	correlation	VAE_9	0.0104723336252302
Expression	correlation	VAE_9	-0.127952234971718
H3K36me3	correlation	VAE_9	-0.0978404969702225
RT	correlation	VAE_9	-0.355378795609304
Fork	correlation	VAE_9	0.0516863668779312
CTCF	correlation	VAE_9	0.0883119811232342
indel_1bp_MS	correlation	VAE_9	0.193014842967928
indel_2to5bp_MS	correlation	VAE_9	0.0841468664332542
indel_1bp_nonMS	correlation	VAE_9	0.500752182426744
indel_2to5bp_nonMS	correlation	VAE_9	0.221935666215856
indel_6to10bp	correlation	VAE_9	0.228092863332187
deletions>=10bp	correlation	VAE_9	0.268165597605013
mt_total	correlation	VAE_9	0.00684950881270513
Xhyper	correlation	VAE_9	0.115502538336865
ploidy	correlation	VAE_9	0.265153664080998
WGD	correlation	VAE_9	0.140637097397926
del_1to10kb	correlation	VAE_9	0.051568056713947
del10to100kb	correlation	VAE_9	0.0251543329838692
del_bigger100kb	correlation	VAE_9	-0.00604830167503509
amp_1to10kb	correlation	VAE_9	0.101732062800896
amp_10to100kb	correlation	VAE_9	0.212047075762473
amp_100to1000kb	correlation	VAE_9	0.257211833912219
amp_bigger1000kb	correlation	VAE_9	0.337635051749551
mh_1bp	correlation	VAE_9	0.238828770842801
mh>=2bp	correlation	VAE_9	0.219541312337461
trx_CtoA	correlation	VAE_9	0.235298001909868
trx_CtoG	correlation	VAE_9	0.149476839550463
trx_CtoT	correlation	VAE_9	0.041276404307126
trx_TtoA	correlation	VAE_9	0.263897840817827
trx_TtoG	correlation	VAE_9	0.148105816099512
trx_TtoC	correlation	VAE_9	0.184709393647598
DBS1	correlation	VAE_9	-0.133787455592952
DBS2	correlation	VAE_9	0.757801727424748
DBS4	correlation	VAE_9	0.12505503134928
DBS9	correlation	VAE_9	-0.0214305769851627
ID2	correlation	VAE_9	0.00745056063661332
ID3	correlation	VAE_9	0.560859247275026
ID4	correlation	VAE_9	-0.109597659787904
ID8	correlation	VAE_9	0.0296440982059382
Ref.Sig.1	correlation	VAE_9	0.100307836853264
Ref.Sig.2	correlation	VAE_9	0.107876791557411
Ref.Sig.3	correlation	VAE_9	0.246454236652236
Ref.Sig.4	correlation	VAE_9	0.835242278865558
Ref.Sig.5	correlation	VAE_9	0.151903322886818
Ref.Sig.7	correlation	VAE_9	-0.146429911980765
Ref.Sig.8	correlation	VAE_9	-0.230559771762626
Ref.Sig.11	correlation	VAE_9	-0.0479642589223894
Ref.Sig.13	correlation	VAE_9	0.12727578492644
Ref.Sig.17	correlation	VAE_9	0.0904039279458699
Ref.Sig.18	correlation	VAE_9	0.0933429625604566
Ref.Sig.19	correlation	VAE_9	-0.0223486040715502
Ref.Sig.22	correlation	VAE_9	0.676282967967819
Ref.Sig.30	correlation	VAE_9	-0.16189874464904
Ref.Sig.33	correlation	VAE_9	0.159730520366813
Ref.Sig.MMR1	correlation	VAE_9	-0.132352100611803
Ref.Sig.MMR2	correlation	VAE_9	-0.0539058098903633
DNase	correlation	VAE_10	0.155443047436179
Expression	correlation	VAE_10	0.30659736702402
H3K36me3	correlation	VAE_10	0.307709126979692
RT	correlation	VAE_10	0.415215554439421
Fork	correlation	VAE_10	-0.0259373953713843
CTCF	correlation	VAE_10	0.0258596424962598
indel_1bp_MS	correlation	VAE_10	0.393612175883177
indel_2to5bp_MS	correlation	VAE_10	0.376465387096339
indel_1bp_nonMS	correlation	VAE_10	0.335975905371099
indel_2to5bp_nonMS	correlation	VAE_10	0.30519793176016
indel_6to10bp	correlation	VAE_10	0.122291194005866
deletions>=10bp	correlation	VAE_10	0.0892256730193787
mt_total	correlation	VAE_10	-0.0313370926383022
Xhyper	correlation	VAE_10	-0.267350495572291
ploidy	correlation	VAE_10	-0.103677028494462
WGD	correlation	VAE_10	-0.0442251004358034
del_1to10kb	correlation	VAE_10	-0.0543286078776463
del10to100kb	correlation	VAE_10	-0.103470848849565
del_bigger100kb	correlation	VAE_10	-0.0992866615395578
amp_1to10kb	correlation	VAE_10	-0.0697612668162506
amp_10to100kb	correlation	VAE_10	-0.124687842590869
amp_100to1000kb	correlation	VAE_10	-0.192746347322218
amp_bigger1000kb	correlation	VAE_10	-0.167251874513373
mh_1bp	correlation	VAE_10	0.221133199303715
mh>=2bp	correlation	VAE_10	0.213383069592602
trx_CtoA	correlation	VAE_10	-0.0505783737224298
trx_CtoG	correlation	VAE_10	0.0607697981457482
trx_CtoT	correlation	VAE_10	0.0779799283997901
trx_TtoA	correlation	VAE_10	-0.0480257314704174
trx_TtoG	correlation	VAE_10	0.039543192092803
trx_TtoC	correlation	VAE_10	-0.0382526881178695
DBS1	correlation	VAE_10	-0.149428306139025
DBS2	correlation	VAE_10	0.0684179502502908
DBS4	correlation	VAE_10	0.0738015221070712
DBS9	correlation	VAE_10	0.223026692859468
ID2	correlation	VAE_10	0.355241024931267
ID3	correlation	VAE_10	0.0260538444464391
ID4	correlation	VAE_10	-0.169633783831576
ID8	correlation	VAE_10	0.00626305312296047
Ref.Sig.1	correlation	VAE_10	0.0292047285793536
Ref.Sig.2	correlation	VAE_10	0.14955560683442
Ref.Sig.3	correlation	VAE_10	0.114298015605368
Ref.Sig.4	correlation	VAE_10	0.260734588181909
Ref.Sig.5	correlation	VAE_10	-0.190290696895515
Ref.Sig.7	correlation	VAE_10	-0.187350061508855
Ref.Sig.8	correlation	VAE_10	-0.205848786660477
Ref.Sig.11	correlation	VAE_10	-0.00719785563109902
Ref.Sig.13	correlation	VAE_10	0.207401331727549
Ref.Sig.17	correlation	VAE_10	-0.0434233197218993
Ref.Sig.18	correlation	VAE_10	-0.0277284579142289
Ref.Sig.19	correlation	VAE_10	-0.0114605411825218
Ref.Sig.22	correlation	VAE_10	0.0268189411796045
Ref.Sig.30	correlation	VAE_10	-0.101838531510115
Ref.Sig.33	correlation	VAE_10	-0.0822803796831573
Ref.Sig.MMR1	correlation	VAE_10	0.631330096090152
Ref.Sig.MMR2	correlation	VAE_10	0.0537011494552508
DNase	correlation	VAE_11	0.252892245719786
Expression	correlation	VAE_11	0.231221442629603
H3K36me3	correlation	VAE_11	0.17498187254248
RT	correlation	VAE_11	0.143241682903203
Fork	correlation	VAE_11	0.0486857450482812
CTCF	correlation	VAE_11	0.0919381155339144
indel_1bp_MS	correlation	VAE_11	0.153502144198679
indel_2to5bp_MS	correlation	VAE_11	0.0793989808405462
indel_1bp_nonMS	correlation	VAE_11	0.129817029408607
indel_2to5bp_nonMS	correlation	VAE_11	0.171702133502113
indel_6to10bp	correlation	VAE_11	0.147474122271072
deletions>=10bp	correlation	VAE_11	0.159176253013542
mt_total	correlation	VAE_11	-0.0121480837320161
Xhyper	correlation	VAE_11	0.02570628086483
ploidy	correlation	VAE_11	0.107038993285704
WGD	correlation	VAE_11	0.0403127575269655
del_1to10kb	correlation	VAE_11	0.0612385282616697
del10to100kb	correlation	VAE_11	0.0417412939288032
del_bigger100kb	correlation	VAE_11	0.0156601922607346
amp_1to10kb	correlation	VAE_11	0.030291822066525
amp_10to100kb	correlation	VAE_11	0.11220379879039
amp_100to1000kb	correlation	VAE_11	0.176908066140821
amp_bigger1000kb	correlation	VAE_11	0.188817659756992
mh_1bp	correlation	VAE_11	0.147610525631542
mh>=2bp	correlation	VAE_11	0.168879367739249
trx_CtoA	correlation	VAE_11	-0.0537767741131026
trx_CtoG	correlation	VAE_11	0.0513093948925168
trx_CtoT	correlation	VAE_11	0.0389641689655971
trx_TtoA	correlation	VAE_11	-0.000981018091182898
trx_TtoG	correlation	VAE_11	0.0270571932707413
trx_TtoC	correlation	VAE_11	-0.0540190030499024
DBS1	correlation	VAE_11	0.0219489389662125
DBS2	correlation	VAE_11	-0.0355608653186296
DBS4	correlation	VAE_11	0.102922056072795
DBS9	correlation	VAE_11	0.0785735894608
ID2	correlation	VAE_11	0.163968797651159
ID3	correlation	VAE_11	0.00528400760271967
ID4	correlation	VAE_11	-0.0651208216030309
ID8	correlation	VAE_11	0.0447787155665649
Ref.Sig.1	correlation	VAE_11	-0.0026503202856375
Ref.Sig.2	correlation	VAE_11	0.882020094878905
Ref.Sig.3	correlation	VAE_11	0.0997817581448395
Ref.Sig.4	correlation	VAE_11	-0.130418067960929
Ref.Sig.5	correlation	VAE_11	0.384271575245877
Ref.Sig.7	correlation	VAE_11	-0.0704080232159784
Ref.Sig.8	correlation	VAE_11	-0.0260323327560887
Ref.Sig.11	correlation	VAE_11	-0.0601214898588222
Ref.Sig.13	correlation	VAE_11	0.349121761750507
Ref.Sig.17	correlation	VAE_11	0.125504731502919
Ref.Sig.18	correlation	VAE_11	0.07581558769647
Ref.Sig.19	correlation	VAE_11	-0.0799262772563831
Ref.Sig.22	correlation	VAE_11	-0.0669266926242317
Ref.Sig.30	correlation	VAE_11	0.521962303658844
Ref.Sig.33	correlation	VAE_11	-0.0471845244317416
Ref.Sig.MMR1	correlation	VAE_11	-0.0146320143910996
Ref.Sig.MMR2	correlation	VAE_11	-0.134212614536745
DNase	correlation	VAE_12	-0.0159236653579517
Expression	correlation	VAE_12	0.177603640830852
H3K36me3	correlation	VAE_12	0.129516881299404
RT	correlation	VAE_12	0.269799948953679
Fork	correlation	VAE_12	0.0256693859472915
CTCF	correlation	VAE_12	-0.0705722657232209
indel_1bp_MS	correlation	VAE_12	-0.397354071488283
indel_2to5bp_MS	correlation	VAE_12	-0.258998051730583
indel_1bp_nonMS	correlation	VAE_12	-0.507790318339217
indel_2to5bp_nonMS	correlation	VAE_12	-0.467218612011972
indel_6to10bp	correlation	VAE_12	-0.379847078967788
deletions>=10bp	correlation	VAE_12	-0.436880570379419
mt_total	correlation	VAE_12	-0.130921066304683
Xhyper	correlation	VAE_12	0.431869542755775
ploidy	correlation	VAE_12	-0.326150240555468
WGD	correlation	VAE_12	-0.170567654648759
del_1to10kb	correlation	VAE_12	-0.341015699296547
del10to100kb	correlation	VAE_12	-0.353802087700813
del_bigger100kb	correlation	VAE_12	-0.347271903033642
amp_1to10kb	correlation	VAE_12	-0.334641534423317
amp_10to100kb	correlation	VAE_12	-0.445601842311846
amp_100to1000kb	correlation	VAE_12	-0.490844883926137
amp_bigger1000kb	correlation	VAE_12	-0.531759326523494
mh_1bp	correlation	VAE_12	-0.432995028240111
mh>=2bp	correlation	VAE_12	-0.462733996153536
trx_CtoA	correlation	VAE_12	0.00916861906948507
trx_CtoG	correlation	VAE_12	-0.192777534199601
trx_CtoT	correlation	VAE_12	0.0262072867312322
trx_TtoA	correlation	VAE_12	-0.0791087878130344
trx_TtoG	correlation	VAE_12	-0.200590224008357
trx_TtoC	correlation	VAE_12	0.0923622651167323
DBS1	correlation	VAE_12	-0.121919281339242
DBS2	correlation	VAE_12	-0.352496998494633
DBS4	correlation	VAE_12	-0.274036559250658
DBS9	correlation	VAE_12	-0.190227596029049
ID2	correlation	VAE_12	-0.27365802187662
ID3	correlation	VAE_12	-0.203292644064543
ID4	correlation	VAE_12	-0.0629985085999991
ID8	correlation	VAE_12	-0.144343806444276
Ref.Sig.1	correlation	VAE_12	-0.0343663968248203
Ref.Sig.2	correlation	VAE_12	-0.0834672741697749
Ref.Sig.3	correlation	VAE_12	-0.167119120135747
Ref.Sig.4	correlation	VAE_12	-0.229581793230209
Ref.Sig.5	correlation	VAE_12	-0.0537440527864621
Ref.Sig.7	correlation	VAE_12	-0.116716954659348
Ref.Sig.8	correlation	VAE_12	-0.0872118219922377
Ref.Sig.11	correlation	VAE_12	0.052087081516268
Ref.Sig.13	correlation	VAE_12	-0.139962116202045
Ref.Sig.17	correlation	VAE_12	-0.252645880418275
Ref.Sig.18	correlation	VAE_12	-0.179556897895896
Ref.Sig.19	correlation	VAE_12	0.0248535353188215
Ref.Sig.22	correlation	VAE_12	-0.191700231744874
Ref.Sig.30	correlation	VAE_12	-0.0309123689590601
Ref.Sig.33	correlation	VAE_12	-0.0903917780860801
Ref.Sig.MMR1	correlation	VAE_12	-0.121969727163117
Ref.Sig.MMR2	correlation	VAE_12	0.021445175699729
DNase	correlation	VAE_13	-0.166774315655606
Expression	correlation	VAE_13	0.0363028594692774
H3K36me3	correlation	VAE_13	0.0444174689121584
RT	correlation	VAE_13	-0.0413318416007521
Fork	correlation	VAE_13	-0.147055664649136
CTCF	correlation	VAE_13	-0.0909600227777662
indel_1bp_MS	correlation	VAE_13	0.81524186143667
indel_2to5bp_MS	correlation	VAE_13	0.746780430024034
indel_1bp_nonMS	correlation	VAE_13	0.477682297624694
indel_2to5bp_nonMS	correlation	VAE_13	0.691413151535561
indel_6to10bp	correlation	VAE_13	0.243175789870605
deletions>=10bp	correlation	VAE_13	0.159034576581304
mt_total	correlation	VAE_13	0.0310526685804742
Xhyper	correlation	VAE_13	0.198149852984392
ploidy	correlation	VAE_13	-0.0328157736651868
WGD	correlation	VAE_13	-0.00431357682720309
del_1to10kb	correlation	VAE_13	-0.0323966954010371
del10to100kb	correlation	VAE_13	-0.0367738920780156
del_bigger100kb	correlation	VAE_13	-0.0744547334038755
amp_1to10kb	correlation	VAE_13	0.0111014755628503
amp_10to100kb	correlation	VAE_13	-0.0292279602773982
amp_100to1000kb	correlation	VAE_13	-0.0511807068490784
amp_bigger1000kb	correlation	VAE_13	-0.0641276139683319
mh_1bp	correlation	VAE_13	0.435235206781581
mh>=2bp	correlation	VAE_13	0.483192752040674
trx_CtoA	correlation	VAE_13	-0.120675759409993
trx_CtoG	correlation	VAE_13	0.0142798745151665
trx_CtoT	correlation	VAE_13	-0.035040443450399
trx_TtoA	correlation	VAE_13	-0.0802519225394249
trx_TtoG	correlation	VAE_13	0.0214096525873591
trx_TtoC	correlation	VAE_13	-0.180388223418561
DBS1	correlation	VAE_13	0.0197018780967996
DBS2	correlation	VAE_13	-0.0828468152939909
DBS4	correlation	VAE_13	0.0265619672344195
DBS9	correlation	VAE_13	0.022379076798723
ID2	correlation	VAE_13	0.805947547689673
ID3	correlation	VAE_13	-0.156290983990253
ID4	correlation	VAE_13	0.144035248438784
ID8	correlation	VAE_13	-0.197839155253944
Ref.Sig.1	correlation	VAE_13	0.362197156510304
Ref.Sig.2	correlation	VAE_13	-0.122137742012666
Ref.Sig.3	correlation	VAE_13	-0.113662502861108
Ref.Sig.4	correlation	VAE_13	-0.116964580141289
Ref.Sig.5	correlation	VAE_13	-0.042661107600126
Ref.Sig.7	correlation	VAE_13	0.0167922905482875
Ref.Sig.8	correlation	VAE_13	-0.0647728572758041
Ref.Sig.11	correlation	VAE_13	0.0322053649418668
Ref.Sig.13	correlation	VAE_13	-0.213611689815153
Ref.Sig.17	correlation	VAE_13	0.223401092800837
Ref.Sig.18	correlation	VAE_13	0.047467036924503
Ref.Sig.19	correlation	VAE_13	0.00294093827339083
Ref.Sig.22	correlation	VAE_13	-0.108579407381821
Ref.Sig.30	correlation	VAE_13	0.0845354582917578
Ref.Sig.33	correlation	VAE_13	-0.0457613760636853
Ref.Sig.MMR1	correlation	VAE_13	0.579118072275158
Ref.Sig.MMR2	correlation	VAE_13	0.103032610471342
DNase	correlation	VAE_14	0.0366618139829309
Expression	correlation	VAE_14	0.116240948111319
H3K36me3	correlation	VAE_14	0.112275400664489
RT	correlation	VAE_14	0.117681921389358
Fork	correlation	VAE_14	-0.00198580871543919
CTCF	correlation	VAE_14	0.0181477881449218
indel_1bp_MS	correlation	VAE_14	-0.0288121823834337
indel_2to5bp_MS	correlation	VAE_14	-0.0619882786490285
indel_1bp_nonMS	correlation	VAE_14	-0.0662367098844645
indel_2to5bp_nonMS	correlation	VAE_14	-0.0242956569390799
indel_6to10bp	correlation	VAE_14	0.00716683670579941
deletions>=10bp	correlation	VAE_14	0.0729098053608962
mt_total	correlation	VAE_14	0.0780740127906693
Xhyper	correlation	VAE_14	0.0637283647592541
ploidy	correlation	VAE_14	0.49061419464094
WGD	correlation	VAE_14	0.300266607814573
del_1to10kb	correlation	VAE_14	0.326069976409608
del10to100kb	correlation	VAE_14	0.378920335221192
del_bigger100kb	correlation	VAE_14	0.346534022451491
amp_1to10kb	correlation	VAE_14	0.598561728195087
amp_10to100kb	correlation	VAE_14	0.798328774491887
amp_100to1000kb	correlation	VAE_14	0.84695856801609
amp_bigger1000kb	correlation	VAE_14	0.78401649975764
mh_1bp	correlation	VAE_14	-0.0155100983412696
mh>=2bp	correlation	VAE_14	0.0371713452666629
trx_CtoA	correlation	VAE_14	-0.0141433972928238
trx_CtoG	correlation	VAE_14	-0.0118490617775321
trx_CtoT	correlation	VAE_14	0.0426428985029583
trx_TtoA	correlation	VAE_14	0.0108493516655341
trx_TtoG	correlation	VAE_14	-0.0067329766183143
trx_TtoC	correlation	VAE_14	-0.00242058448709972
DBS1	correlation	VAE_14	-0.0718081100041439
DBS2	correlation	VAE_14	-0.064223699450982
DBS4	correlation	VAE_14	0.0283770255558245
DBS9	correlation	VAE_14	0.0325448466864826
ID2	correlation	VAE_14	-0.0399319338009957
ID3	correlation	VAE_14	-0.0792467451436895
ID4	correlation	VAE_14	0.0153259978047775
ID8	correlation	VAE_14	0.0501771706617123
Ref.Sig.1	correlation	VAE_14	0.0768783882717881
Ref.Sig.2	correlation	VAE_14	0.00335328332201433
Ref.Sig.3	correlation	VAE_14	0.0847830176382541
Ref.Sig.4	correlation	VAE_14	-0.112148722250428
Ref.Sig.5	correlation	VAE_14	-0.11275823584867
Ref.Sig.7	correlation	VAE_14	-0.0832614306421598
Ref.Sig.8	correlation	VAE_14	0.117319654215356
Ref.Sig.11	correlation	VAE_14	-0.01348292198689
Ref.Sig.13	correlation	VAE_14	0.0220484981007726
Ref.Sig.17	correlation	VAE_14	-0.0433548782270727
Ref.Sig.18	correlation	VAE_14	0.0691211711769343
Ref.Sig.19	correlation	VAE_14	-0.0172709178156462
Ref.Sig.22	correlation	VAE_14	-0.119296311363155
Ref.Sig.30	correlation	VAE_14	0.0490552230404436
Ref.Sig.33	correlation	VAE_14	-0.05600915337804
Ref.Sig.MMR1	correlation	VAE_14	0.0284119592064497
Ref.Sig.MMR2	correlation	VAE_14	0.0668683036956786

## Sheet: Figure 2cdfg
Figure 2cdfg
	c				d					f				g
	cancer_type	variable	value		pheno	variable	value	pheno_name		model	variable	value		variants	variable	value
	Bladder	Validated 1% FDR	2		IC1	Validated 1% FDR	1	Sig.17		additive	Validated 1% FDR	81		Misssense_CCR	Validated 1% FDR	0
	Brain_glioma_low	Validated 1% FDR	0		IC10	Validated 1% FDR	0	DBS2		dominant	Validated 1% FDR	87		Misssense_MTR	Validated 1% FDR	16
	Brain_glioma_multi	Validated 1% FDR	2		IC11	Validated 1% FDR	0	Sig.5_ICA		recessive	Validated 1% FDR	39		PTV	Validated 1% FDR	50
	Breast	Validated 1% FDR	49		IC12	Validated 1% FDR	3	Smoking_ICA		additive	Validated 2% FDR	142		PTV_Misssense_CADD15	Validated 1% FDR	79
	Colon_Rectum	Validated 1% FDR	1		IC13	Validated 1% FDR	12	Small indels 2bp		dominant	Validated 2% FDR	158		PTV_Misssense_CADD25	Validated 1% FDR	62
	Kidney	Validated 1% FDR	0		IC14	Validated 1% FDR	3	UV_ICA		recessive	Validated 2% FDR	56		Misssense_CCR	Validated 2% FDR	3
	Lung_ad	Validated 1% FDR	2		IC15	Validated 1% FDR	0	Sig.8						Misssense_MTR	Validated 2% FDR	29
	Lung_sq	Validated 1% FDR	2		IC2	Validated 1% FDR	16	Sig.MMR2+ampli.						PTV	Validated 2% FDR	64
	Ovary	Validated 1% FDR	6		IC3	Validated 1% FDR	22	dMMR_ICA						PTV_Misssense_CADD15	Validated 2% FDR	165
	Pancan	Validated 1% FDR	119		IC4	Validated 1% FDR	44	dHR_ICA						PTV_Misssense_CADD25	Validated 2% FDR	95
	Prostate	Validated 1% FDR	9		IC5	Validated 1% FDR	0	Deletions_ICA
	Skin	Validated 1% FDR	15		IC6	Validated 1% FDR	0	APOBEC_ICA
	Stomach_Eso	Validated 1% FDR	0		IC7	Validated 1% FDR	0	Sig.18
	Bladder	Validated 2% FDR	2		IC8	Validated 1% FDR	5	Ploidy
	Brain_glioma_low	Validated 2% FDR	2		IC9	Validated 1% FDR	6	Sig.11+19
	Brain_glioma_multi	Validated 2% FDR	10		VAE_1	Validated 1% FDR	3	APOBEC_VAE2
	Breast	Validated 2% FDR	74		VAE_10	Validated 1% FDR	6	dMMR_VAE2
	Colon_Rectum	Validated 2% FDR	13		VAE_11	Validated 1% FDR	0	APOBEC_VAE1
	Kidney	Validated 2% FDR	8		VAE_12	Validated 1% FDR	0	X-hypermutation
	Lung_ad	Validated 2% FDR	5		VAE_13	Validated 1% FDR	15	dMMR_VAE1
	Lung_sq	Validated 2% FDR	4		VAE_14	Validated 1% FDR	0	Amplifications
	Ovary	Validated 2% FDR	9		VAE_2	Validated 1% FDR	2	Deletions_VAE
	Pancan	Validated 2% FDR	178		VAE_3	Validated 1% FDR	0	Sig.5_VAE
	Prostate	Validated 2% FDR	19		VAE_4	Validated 1% FDR	0	Sig.1
	Skin	Validated 2% FDR	24		VAE_5	Validated 1% FDR	0	UV_VAE
	Stomach_Eso	Validated 2% FDR	8		VAE_6	Validated 1% FDR	34	dHR_VAE1
					VAE_7	Validated 1% FDR	0	Mitochondria
					VAE_8	Validated 1% FDR	35	dHR_VAE2
					VAE_9	Validated 1% FDR	0	Smoking_VAE
					IC1	Validated 2% FDR	3	Sig.17
					IC10	Validated 2% FDR	2	DBS2
					IC11	Validated 2% FDR	0	Sig.5_ICA
					IC12	Validated 2% FDR	15	Smoking_ICA
					IC13	Validated 2% FDR	27	Small indels 2bp
					IC14	Validated 2% FDR	6	UV_ICA
					IC15	Validated 2% FDR	0	Sig.8
					IC2	Validated 2% FDR	17	Sig.MMR2+ampli.
					IC3	Validated 2% FDR	36	dMMR_ICA
					IC4	Validated 2% FDR	53	dHR_ICA
					IC5	Validated 2% FDR	3	Deletions_ICA
					IC6	Validated 2% FDR	2	APOBEC_ICA
					IC7	Validated 2% FDR	0	Sig.18
					IC8	Validated 2% FDR	6	Ploidy
					IC9	Validated 2% FDR	18	Sig.11+19
					VAE_1	Validated 2% FDR	12	APOBEC_VAE2
					VAE_10	Validated 2% FDR	7	dMMR_VAE2
					VAE_11	Validated 2% FDR	3	APOBEC_VAE1
					VAE_12	Validated 2% FDR	4	X-hypermutation
					VAE_13	Validated 2% FDR	22	dMMR_VAE1
					VAE_14	Validated 2% FDR	0	Amplifications
					VAE_2	Validated 2% FDR	9	Deletions_VAE
					VAE_3	Validated 2% FDR	5	Sig.5_VAE
					VAE_4	Validated 2% FDR	2	Sig.1
					VAE_5	Validated 2% FDR	0	UV_VAE
					VAE_6	Validated 2% FDR	38	dHR_VAE1
					VAE_7	Validated 2% FDR	3	Mitochondria
					VAE_8	Validated 2% FDR	59	dHR_VAE2
					VAE_9	Validated 2% FDR	4	Smoking_VAE

## Sheet: Figure 2hi
Figure 2hi
variant	pheno	cancer_type	model	variants	variable	value
SETD1A	IC3	Breast	additive	Misssense_MTR	Replicated Hits in discovery	0.01
HERC2	IC13	Ovary	additive	Misssense_MTR	Replicated Hits in discovery	0
ACTL6A	IC8	Pancan	additive	Misssense_MTR	Replicated Hits in discovery	0
NCAPG2	IC9	Pancan	additive	Misssense_MTR	Replicated Hits in discovery	0.04
SETD1A	VAE_depth1_13	Breast	additive	Misssense_MTR	Replicated Hits in discovery	0
MSH2	VAE_depth1_13	Pancan	additive	Misssense_MTR	Replicated Hits in discovery	0.04
HMG20B	VAE_depth1_2	Pancan	additive	Misssense_MTR	Replicated Hits in discovery	0
BRCA1	IC2	Breast	additive	PTV	Replicated Hits in discovery	0.04
BRCA2	IC4	Breast	additive	PTV	Replicated Hits in discovery	0.25
BRCA1	IC2	Pancan	additive	PTV	Replicated Hits in discovery	0.01
MLH1	IC3	Pancan	additive	PTV	Replicated Hits in discovery	1
MSH2	IC3	Pancan	additive	PTV	Replicated Hits in discovery	0.25
APEX1	IC4	Pancan	additive	PTV	Replicated Hits in discovery	0.09
BRCA1	IC4	Pancan	additive	PTV	Replicated Hits in discovery	0.25
BRCA2	IC4	Pancan	additive	PTV	Replicated Hits in discovery	0.09
PALB2	IC4	Pancan	additive	PTV	Replicated Hits in discovery	0.25
BRCA2	VAE_depth1_6	Breast	additive	PTV	Replicated Hits in discovery	1
BRCA2	VAE_depth1_8	Breast	additive	PTV	Replicated Hits in discovery	0.25
MLH1	VAE_depth1_10	Pancan	additive	PTV	Replicated Hits in discovery	1
MLH1	VAE_depth1_13	Pancan	additive	PTV	Replicated Hits in discovery	1
MSH2	VAE_depth1_13	Pancan	additive	PTV	Replicated Hits in discovery	0.09
BRCA1	VAE_depth1_6	Pancan	additive	PTV	Replicated Hits in discovery	0.09
BRCA2	VAE_depth1_6	Pancan	additive	PTV	Replicated Hits in discovery	0.09
PALB2	VAE_depth1_6	Pancan	additive	PTV	Replicated Hits in discovery	0.25
BRCA1	VAE_depth1_8	Pancan	additive	PTV	Replicated Hits in discovery	0.25
BRCA2	VAE_depth1_8	Pancan	additive	PTV	Replicated Hits in discovery	0.09
PALB2	VAE_depth1_8	Pancan	additive	PTV	Replicated Hits in discovery	0.25
CHD3	IC13	Bladder	additive	PTV_Misssense_CADD15	Replicated Hits in discovery	0
PER1	IC12	Breast	additive	PTV_Misssense_CADD15	Replicated Hits in discovery	0
BRCA1	IC2	Breast	additive	PTV_Misssense_CADD15	Replicated Hits in discovery	0.04
SETD1A	IC3	Breast	additive	PTV_Misssense_CADD15	Replicated Hits in discovery	0
BRCA2	IC4	Breast	additive	PTV_Misssense_CADD15	Replicated Hits in discovery	0.09
MDN1	IC3	Brain_glioma_multi	additive	PTV_Misssense_CADD15	Replicated Hits in discovery	0.01
PIK3C2B	IC13	Lung_sq	additive	PTV_Misssense_CADD15	Replicated Hits in discovery	0
TRRAP	IC3	Ovary	additive	PTV_Misssense_CADD15	Replicated Hits in discovery	0
MSH3	IC13	Pancan	additive	PTV_Misssense_CADD15	Replicated Hits in discovery	0.01
RBBP5	IC13	Pancan	additive	PTV_Misssense_CADD15	Replicated Hits in discovery	0
BRCA1	IC2	Pancan	additive	PTV_Misssense_CADD15	Replicated Hits in discovery	0
BRCA1	IC4	Pancan	additive	PTV_Misssense_CADD15	Replicated Hits in discovery	0.09
BRCA2	IC4	Pancan	additive	PTV_Misssense_CADD15	Replicated Hits in discovery	0.04
PALB2	IC4	Pancan	additive	PTV_Misssense_CADD15	Replicated Hits in discovery	0.04
MTOR	IC3	Prostate	additive	PTV_Misssense_CADD15	Replicated Hits in discovery	0
TTI2	IC3	Prostate	additive	PTV_Misssense_CADD15	Replicated Hits in discovery	0.25
BRCA2	VAE_depth1_6	Breast	additive	PTV_Misssense_CADD15	Replicated Hits in discovery	0.09
BRCA2	VAE_depth1_8	Breast	additive	PTV_Misssense_CADD15	Replicated Hits in discovery	0.09
KANSL1	VAE_depth1_13	Lung_ad	additive	PTV_Misssense_CADD15	Replicated Hits in discovery	0
BRCA1	VAE_depth1_6	Pancan	additive	PTV_Misssense_CADD15	Replicated Hits in discovery	0.09
BRCA2	VAE_depth1_6	Pancan	additive	PTV_Misssense_CADD15	Replicated Hits in discovery	0.04
BRCA1	VAE_depth1_8	Pancan	additive	PTV_Misssense_CADD15	Replicated Hits in discovery	0.09
BRCA2	VAE_depth1_8	Pancan	additive	PTV_Misssense_CADD15	Replicated Hits in discovery	0.04
PALB2	VAE_depth1_8	Pancan	additive	PTV_Misssense_CADD15	Replicated Hits in discovery	0.04
MTOR	VAE_depth1_13	Prostate	additive	PTV_Misssense_CADD15	Replicated Hits in discovery	0.04
EXO1	VAE_depth1_10	Skin	additive	PTV_Misssense_CADD15	Replicated Hits in discovery	0
TP53BP1	VAE_depth1_1	Skin	additive	PTV_Misssense_CADD15	Replicated Hits in discovery	0
EXO1	VAE_depth1_6	Skin	additive	PTV_Misssense_CADD15	Replicated Hits in discovery	0
PAXIP1	VAE_depth1_6	Skin	additive	PTV_Misssense_CADD15	Replicated Hits in discovery	0
RIF1	VAE_depth1_6	Skin	additive	PTV_Misssense_CADD15	Replicated Hits in discovery	0
BRCA1	IC2	Breast	additive	PTV_Misssense_CADD25	Replicated Hits in discovery	0.09
BRCA1	IC4	Breast	additive	PTV_Misssense_CADD25	Replicated Hits in discovery	0.25
BRCA2	IC4	Breast	additive	PTV_Misssense_CADD25	Replicated Hits in discovery	0.25
SMC1B	IC13	Pancan	additive	PTV_Misssense_CADD25	Replicated Hits in discovery	0
APC	IC14	Pancan	additive	PTV_Misssense_CADD25	Replicated Hits in discovery	0
BRCA1	IC2	Pancan	additive	PTV_Misssense_CADD25	Replicated Hits in discovery	0.04
MLH1	IC3	Pancan	additive	PTV_Misssense_CADD25	Replicated Hits in discovery	0.04
BRCA1	IC4	Pancan	additive	PTV_Misssense_CADD25	Replicated Hits in discovery	0.09
BRCA2	IC4	Pancan	additive	PTV_Misssense_CADD25	Replicated Hits in discovery	0.04
PALB2	IC4	Pancan	additive	PTV_Misssense_CADD25	Replicated Hits in discovery	0.09
BRCA2	IC8	Pancan	additive	PTV_Misssense_CADD25	Replicated Hits in discovery	0
EYA2	IC4	Prostate	additive	PTV_Misssense_CADD25	Replicated Hits in discovery	0
BRCA2	VAE_depth1_6	Breast	additive	PTV_Misssense_CADD25	Replicated Hits in discovery	0.09
BRCA2	VAE_depth1_8	Breast	additive	PTV_Misssense_CADD25	Replicated Hits in discovery	0.09
NCAPD2	VAE_depth1_1	Colon_Rectum	additive	PTV_Misssense_CADD25	Replicated Hits in discovery	0
MSH2	VAE_depth1_13	Pancan	additive	PTV_Misssense_CADD25	Replicated Hits in discovery	0.09
BRCA1	VAE_depth1_6	Pancan	additive	PTV_Misssense_CADD25	Replicated Hits in discovery	0.09
BRCA2	VAE_depth1_6	Pancan	additive	PTV_Misssense_CADD25	Replicated Hits in discovery	0.04
PALB2	VAE_depth1_6	Pancan	additive	PTV_Misssense_CADD25	Replicated Hits in discovery	0.09
BRCA1	VAE_depth1_8	Pancan	additive	PTV_Misssense_CADD25	Replicated Hits in discovery	0.09
BRCA2	VAE_depth1_8	Pancan	additive	PTV_Misssense_CADD25	Replicated Hits in discovery	0.04
PALB2	VAE_depth1_8	Pancan	additive	PTV_Misssense_CADD25	Replicated Hits in discovery	0.09
EXO1	VAE_depth1_10	Skin	additive	PTV_Misssense_CADD25	Replicated Hits in discovery	0
EXO1	VAE_depth1_6	Skin	additive	PTV_Misssense_CADD25	Replicated Hits in discovery	0.01
SETD1A	IC3	Breast	dominant	Misssense_MTR	Replicated Hits in discovery	0.01
HERC2	IC13	Ovary	dominant	Misssense_MTR	Replicated Hits in discovery	0
RECQL	IC4	Pancan	dominant	Misssense_MTR	Replicated Hits in discovery	0
ACTL6A	IC8	Pancan	dominant	Misssense_MTR	Replicated Hits in discovery	0
TOP2A	IC8	Pancan	dominant	Misssense_MTR	Replicated Hits in discovery	0
NCAPG2	IC9	Pancan	dominant	Misssense_MTR	Replicated Hits in discovery	0.04
SETD1A	VAE_depth1_13	Breast	dominant	Misssense_MTR	Replicated Hits in discovery	0
MSH2	VAE_depth1_13	Pancan	dominant	Misssense_MTR	Replicated Hits in discovery	0.04
HMG20B	VAE_depth1_2	Pancan	dominant	Misssense_MTR	Replicated Hits in discovery	0
BRCA1	IC2	Breast	dominant	PTV	Replicated Hits in discovery	0.04
BRCA2	IC4	Breast	dominant	PTV	Replicated Hits in discovery	0.09
MLH1	IC3	Pancan	dominant	PTV	Replicated Hits in discovery	0.25
MSH2	IC3	Pancan	dominant	PTV	Replicated Hits in discovery	0.25
BRCA1	IC4	Pancan	dominant	PTV	Replicated Hits in discovery	0.09
BRCA2	IC4	Pancan	dominant	PTV	Replicated Hits in discovery	0.04
PALB2	IC4	Pancan	dominant	PTV	Replicated Hits in discovery	0.25
BRCA2	VAE_depth1_6	Breast	dominant	PTV	Replicated Hits in discovery	0.09
BRCA2	VAE_depth1_8	Breast	dominant	PTV	Replicated Hits in discovery	0.09
MLH1	VAE_depth1_10	Pancan	dominant	PTV	Replicated Hits in discovery	0.09
MLH1	VAE_depth1_13	Pancan	dominant	PTV	Replicated Hits in discovery	0.25
MSH2	VAE_depth1_13	Pancan	dominant	PTV	Replicated Hits in discovery	0.25
BRCA1	VAE_depth1_6	Pancan	dominant	PTV	Replicated Hits in discovery	0.09
BRCA2	VAE_depth1_6	Pancan	dominant	PTV	Replicated Hits in discovery	0.04
PALB2	VAE_depth1_6	Pancan	dominant	PTV	Replicated Hits in discovery	0.25
BRCA1	VAE_depth1_8	Pancan	dominant	PTV	Replicated Hits in discovery	0.25
BRCA2	VAE_depth1_8	Pancan	dominant	PTV	Replicated Hits in discovery	0.04
PALB2	VAE_depth1_8	Pancan	dominant	PTV	Replicated Hits in discovery	0.25
CHD3	IC13	Bladder	dominant	PTV_Misssense_CADD15	Replicated Hits in discovery	0
NFRKB	IC1	Breast	dominant	PTV_Misssense_CADD15	Replicated Hits in discovery	0
BRCA1	IC2	Breast	dominant	PTV_Misssense_CADD15	Replicated Hits in discovery	0
APC	IC3	Breast	dominant	PTV_Misssense_CADD15	Replicated Hits in discovery	0
SETD1A	IC3	Breast	dominant	PTV_Misssense_CADD15	Replicated Hits in discovery	0
BRCA2	IC4	Breast	dominant	PTV_Misssense_CADD15	Replicated Hits in discovery	0.25
MDN1	IC3	Brain_glioma_multi	dominant	PTV_Misssense_CADD15	Replicated Hits in discovery	0
PIK3C2B	IC13	Lung_sq	dominant	PTV_Misssense_CADD15	Replicated Hits in discovery	0
HERC2	IC13	Ovary	dominant	PTV_Misssense_CADD15	Replicated Hits in discovery	0
TRRAP	IC3	Ovary	dominant	PTV_Misssense_CADD15	Replicated Hits in discovery	0
RBBP5	IC13	Pancan	dominant	PTV_Misssense_CADD15	Replicated Hits in discovery	0
RAD51	IC14	Pancan	dominant	PTV_Misssense_CADD15	Replicated Hits in discovery	0.01
MAD2L2	IC3	Pancan	dominant	PTV_Misssense_CADD15	Replicated Hits in discovery	0
BRCA1	IC4	Pancan	dominant	PTV_Misssense_CADD15	Replicated Hits in discovery	0.04
BRCA2	IC4	Pancan	dominant	PTV_Misssense_CADD15	Replicated Hits in discovery	0.09
PALB2	IC4	Pancan	dominant	PTV_Misssense_CADD15	Replicated Hits in discovery	0.01
ASCC2	IC9	Pancan	dominant	PTV_Misssense_CADD15	Replicated Hits in discovery	0.04
HERC2	IC3	Prostate	dominant	PTV_Misssense_CADD15	Replicated Hits in discovery	0
MTOR	IC3	Prostate	dominant	PTV_Misssense_CADD15	Replicated Hits in discovery	0
TTI2	IC3	Prostate	dominant	PTV_Misssense_CADD15	Replicated Hits in discovery	0.25
EP300	IC13	Skin	dominant	PTV_Misssense_CADD15	Replicated Hits in discovery	0.01
BRCA2	VAE_depth1_6	Breast	dominant	PTV_Misssense_CADD15	Replicated Hits in discovery	0.25
BRCA2	VAE_depth1_8	Breast	dominant	PTV_Misssense_CADD15	Replicated Hits in discovery	0.09
KANSL1	VAE_depth1_13	Lung_ad	dominant	PTV_Misssense_CADD15	Replicated Hits in discovery	0
TRRAP	VAE_depth1_13	Ovary	dominant	PTV_Misssense_CADD15	Replicated Hits in discovery	0
BRCA2	VAE_depth1_6	Pancan	dominant	PTV_Misssense_CADD15	Replicated Hits in discovery	0.09
BRCA1	VAE_depth1_8	Pancan	dominant	PTV_Misssense_CADD15	Replicated Hits in discovery	0.04
BRCA2	VAE_depth1_8	Pancan	dominant	PTV_Misssense_CADD15	Replicated Hits in discovery	0.09
MTOR	VAE_depth1_13	Prostate	dominant	PTV_Misssense_CADD15	Replicated Hits in discovery	0.04
EXO1	VAE_depth1_10	Skin	dominant	PTV_Misssense_CADD15	Replicated Hits in discovery	0
SMC2	VAE_depth1_1	Skin	dominant	PTV_Misssense_CADD15	Replicated Hits in discovery	0.01
EXO1	VAE_depth1_6	Skin	dominant	PTV_Misssense_CADD15	Replicated Hits in discovery	0
PAXIP1	VAE_depth1_6	Skin	dominant	PTV_Misssense_CADD15	Replicated Hits in discovery	0
RIF1	VAE_depth1_6	Skin	dominant	PTV_Misssense_CADD15	Replicated Hits in discovery	0
BRCA1	IC2	Breast	dominant	PTV_Misssense_CADD25	Replicated Hits in discovery	0.09
BRCA1	IC4	Breast	dominant	PTV_Misssense_CADD25	Replicated Hits in discovery	0.5
BRCA2	IC4	Breast	dominant	PTV_Misssense_CADD25	Replicated Hits in discovery	0.09
BRCA1	IC2	Pancan	dominant	PTV_Misssense_CADD25	Replicated Hits in discovery	0.04
MLH1	IC3	Pancan	dominant	PTV_Misssense_CADD25	Replicated Hits in discovery	0.04
MSH2	IC3	Pancan	dominant	PTV_Misssense_CADD25	Replicated Hits in discovery	0.09
BRCA1	IC4	Pancan	dominant	PTV_Misssense_CADD25	Replicated Hits in discovery	0.09
BRCA2	IC4	Pancan	dominant	PTV_Misssense_CADD25	Replicated Hits in discovery	0.09
DNMT1	IC4	Pancan	dominant	PTV_Misssense_CADD25	Replicated Hits in discovery	0.04
PALB2	IC4	Pancan	dominant	PTV_Misssense_CADD25	Replicated Hits in discovery	0.04
BRCA2	IC8	Pancan	dominant	PTV_Misssense_CADD25	Replicated Hits in discovery	0
ASCC2	IC9	Pancan	dominant	PTV_Misssense_CADD25	Replicated Hits in discovery	0.04
POT1	IC9	Pancan	dominant	PTV_Misssense_CADD25	Replicated Hits in discovery	0.01
EYA2	IC4	Prostate	dominant	PTV_Misssense_CADD25	Replicated Hits in discovery	0
BRCA2	VAE_depth1_6	Breast	dominant	PTV_Misssense_CADD25	Replicated Hits in discovery	0.09
BRCA2	VAE_depth1_8	Breast	dominant	PTV_Misssense_CADD25	Replicated Hits in discovery	0.09
MSH2	VAE_depth1_13	Pancan	dominant	PTV_Misssense_CADD25	Replicated Hits in discovery	0.09
BRCA1	VAE_depth1_6	Pancan	dominant	PTV_Misssense_CADD25	Replicated Hits in discovery	0.04
BRCA2	VAE_depth1_6	Pancan	dominant	PTV_Misssense_CADD25	Replicated Hits in discovery	0.09
PALB2	VAE_depth1_6	Pancan	dominant	PTV_Misssense_CADD25	Replicated Hits in discovery	0.04
BRCA1	VAE_depth1_8	Pancan	dominant	PTV_Misssense_CADD25	Replicated Hits in discovery	0.09
BRCA2	VAE_depth1_8	Pancan	dominant	PTV_Misssense_CADD25	Replicated Hits in discovery	0.09
DNMT1	VAE_depth1_8	Pancan	dominant	PTV_Misssense_CADD25	Replicated Hits in discovery	0.04
PALB2	VAE_depth1_8	Pancan	dominant	PTV_Misssense_CADD25	Replicated Hits in discovery	0.04
EXO1	VAE_depth1_10	Skin	dominant	PTV_Misssense_CADD25	Replicated Hits in discovery	0
EXO1	VAE_depth1_6	Skin	dominant	PTV_Misssense_CADD25	Replicated Hits in discovery	0
BRCA1	IC2	Breast	recessive	PTV	Replicated Hits in discovery	0.01
BRCA2	IC4	Breast	recessive	PTV	Replicated Hits in discovery	1
BRCA1	IC2	Pancan	recessive	PTV	Replicated Hits in discovery	0.01
BRCA1	IC4	Pancan	recessive	PTV	Replicated Hits in discovery	0.25
BRCA2	IC4	Pancan	recessive	PTV	Replicated Hits in discovery	0.09
PALB2	IC4	Pancan	recessive	PTV	Replicated Hits in discovery	0.5
BRCA2	VAE_depth1_6	Breast	recessive	PTV	Replicated Hits in discovery	0.25
BRCA2	VAE_depth1_8	Breast	recessive	PTV	Replicated Hits in discovery	0.5
BRCA1	VAE_depth1_6	Pancan	recessive	PTV	Replicated Hits in discovery	0.09
BRCA2	VAE_depth1_6	Pancan	recessive	PTV	Replicated Hits in discovery	0.09
BRCA2	VAE_depth1_8	Pancan	recessive	PTV	Replicated Hits in discovery	0.09
PALB2	VAE_depth1_8	Pancan	recessive	PTV	Replicated Hits in discovery	1
PER1	IC12	Breast	recessive	PTV_Misssense_CADD15	Replicated Hits in discovery	0.04
BRCA1	IC2	Breast	recessive	PTV_Misssense_CADD15	Replicated Hits in discovery	0.09
BRCA2	IC4	Breast	recessive	PTV_Misssense_CADD15	Replicated Hits in discovery	0.25
AQR	IC12	Pancan	recessive	PTV_Misssense_CADD15	Replicated Hits in discovery	0
REV3L	IC14	Pancan	recessive	PTV_Misssense_CADD15	Replicated Hits in discovery	0
BRCA1	IC2	Pancan	recessive	PTV_Misssense_CADD15	Replicated Hits in discovery	0.04
BRCA1	IC4	Pancan	recessive	PTV_Misssense_CADD15	Replicated Hits in discovery	0.09
BRCA2	IC4	Pancan	recessive	PTV_Misssense_CADD15	Replicated Hits in discovery	0.04
PALB2	IC4	Pancan	recessive	PTV_Misssense_CADD15	Replicated Hits in discovery	0.25
FANCC	IC9	Pancan	recessive	PTV_Misssense_CADD15	Replicated Hits in discovery	0.01
BRCA2	VAE_depth1_6	Breast	recessive	PTV_Misssense_CADD15	Replicated Hits in discovery	0.25
BRCA2	VAE_depth1_8	Breast	recessive	PTV_Misssense_CADD15	Replicated Hits in discovery	0.09
BRCA1	VAE_depth1_8	Pancan	recessive	PTV_Misssense_CADD15	Replicated Hits in discovery	0.09
BRCA2	VAE_depth1_8	Pancan	recessive	PTV_Misssense_CADD15	Replicated Hits in discovery	0.04
PALB2	VAE_depth1_8	Pancan	recessive	PTV_Misssense_CADD15	Replicated Hits in discovery	0.25
BRCA1	IC2	Breast	recessive	PTV_Misssense_CADD25	Replicated Hits in discovery	0.04
BRCA1	IC4	Breast	recessive	PTV_Misssense_CADD25	Replicated Hits in discovery	0.25
BRCA2	IC4	Breast	recessive	PTV_Misssense_CADD25	Replicated Hits in discovery	1
BRCA1	IC2	Pancan	recessive	PTV_Misssense_CADD25	Replicated Hits in discovery	0.04
BRCA1	IC4	Pancan	recessive	PTV_Misssense_CADD25	Replicated Hits in discovery	0.09
BRCA2	IC4	Pancan	recessive	PTV_Misssense_CADD25	Replicated Hits in discovery	0.09
PALB2	IC4	Pancan	recessive	PTV_Misssense_CADD25	Replicated Hits in discovery	0.25
BRCA2	VAE_depth1_6	Breast	recessive	PTV_Misssense_CADD25	Replicated Hits in discovery	0.5
BRCA2	VAE_depth1_8	Breast	recessive	PTV_Misssense_CADD25	Replicated Hits in discovery	0.25
BRCA1	VAE_depth1_8	Pancan	recessive	PTV_Misssense_CADD25	Replicated Hits in discovery	0.09
BRCA2	VAE_depth1_8	Pancan	recessive	PTV_Misssense_CADD25	Replicated Hits in discovery	0.09
PALB2	VAE_depth1_8	Pancan	recessive	PTV_Misssense_CADD25	Replicated Hits in discovery	0.25
SETD1A	IC3	Breast	additive	Misssense_MTR	Replicated Hits in validation	0
HERC2	IC13	Ovary	additive	Misssense_MTR	Replicated Hits in validation	0.01
ACTL6A	IC8	Pancan	additive	Misssense_MTR	Replicated Hits in validation	0
NCAPG2	IC9	Pancan	additive	Misssense_MTR	Replicated Hits in validation	0
SETD1A	VAE_depth1_13	Breast	additive	Misssense_MTR	Replicated Hits in validation	0
MSH2	VAE_depth1_13	Pancan	additive	Misssense_MTR	Replicated Hits in validation	0.04
HMG20B	VAE_depth1_2	Pancan	additive	Misssense_MTR	Replicated Hits in validation	0
BRCA1	IC2	Breast	additive	PTV	Replicated Hits in validation	0.25
BRCA2	IC4	Breast	additive	PTV	Replicated Hits in validation	0.25
BRCA1	IC2	Pancan	additive	PTV	Replicated Hits in validation	0.09
MLH1	IC3	Pancan	additive	PTV	Replicated Hits in validation	0.25
MSH2	IC3	Pancan	additive	PTV	Replicated Hits in validation	0.04
APEX1	IC4	Pancan	additive	PTV	Replicated Hits in validation	0
BRCA1	IC4	Pancan	additive	PTV	Replicated Hits in validation	0.09
BRCA2	IC4	Pancan	additive	PTV	Replicated Hits in validation	0.09
PALB2	IC4	Pancan	additive	PTV	Replicated Hits in validation	0.25
BRCA2	VAE_depth1_6	Breast	additive	PTV	Replicated Hits in validation	0.25
BRCA2	VAE_depth1_8	Breast	additive	PTV	Replicated Hits in validation	0.25
MLH1	VAE_depth1_10	Pancan	additive	PTV	Replicated Hits in validation	0.25
MLH1	VAE_depth1_13	Pancan	additive	PTV	Replicated Hits in validation	0.25
MSH2	VAE_depth1_13	Pancan	additive	PTV	Replicated Hits in validation	0.09
BRCA1	VAE_depth1_6	Pancan	additive	PTV	Replicated Hits in validation	0.09
BRCA2	VAE_depth1_6	Pancan	additive	PTV	Replicated Hits in validation	0.09
PALB2	VAE_depth1_6	Pancan	additive	PTV	Replicated Hits in validation	1
BRCA1	VAE_depth1_8	Pancan	additive	PTV	Replicated Hits in validation	0.09
BRCA2	VAE_depth1_8	Pancan	additive	PTV	Replicated Hits in validation	0.09
PALB2	VAE_depth1_8	Pancan	additive	PTV	Replicated Hits in validation	0.25
CHD3	IC13	Bladder	additive	PTV_Misssense_CADD15	Replicated Hits in validation	0
PER1	IC12	Breast	additive	PTV_Misssense_CADD15	Replicated Hits in validation	0
BRCA1	IC2	Breast	additive	PTV_Misssense_CADD15	Replicated Hits in validation	0.04
SETD1A	IC3	Breast	additive	PTV_Misssense_CADD15	Replicated Hits in validation	0
BRCA2	IC4	Breast	additive	PTV_Misssense_CADD15	Replicated Hits in validation	0.09
MDN1	IC3	Brain_glioma_multi	additive	PTV_Misssense_CADD15	Replicated Hits in validation	0
PIK3C2B	IC13	Lung_sq	additive	PTV_Misssense_CADD15	Replicated Hits in validation	0.01
TRRAP	IC3	Ovary	additive	PTV_Misssense_CADD15	Replicated Hits in validation	0
MSH3	IC13	Pancan	additive	PTV_Misssense_CADD15	Replicated Hits in validation	0
RBBP5	IC13	Pancan	additive	PTV_Misssense_CADD15	Replicated Hits in validation	0.09
BRCA1	IC2	Pancan	additive	PTV_Misssense_CADD15	Replicated Hits in validation	0.04
BRCA1	IC4	Pancan	additive	PTV_Misssense_CADD15	Replicated Hits in validation	0.04
BRCA2	IC4	Pancan	additive	PTV_Misssense_CADD15	Replicated Hits in validation	0.09
PALB2	IC4	Pancan	additive	PTV_Misssense_CADD15	Replicated Hits in validation	0.04
MTOR	IC3	Prostate	additive	PTV_Misssense_CADD15	Replicated Hits in validation	0
TTI2	IC3	Prostate	additive	PTV_Misssense_CADD15	Replicated Hits in validation	0
BRCA2	VAE_depth1_6	Breast	additive	PTV_Misssense_CADD15	Replicated Hits in validation	0.09
BRCA2	VAE_depth1_8	Breast	additive	PTV_Misssense_CADD15	Replicated Hits in validation	0.09
KANSL1	VAE_depth1_13	Lung_ad	additive	PTV_Misssense_CADD15	Replicated Hits in validation	0.01
BRCA1	VAE_depth1_6	Pancan	additive	PTV_Misssense_CADD15	Replicated Hits in validation	0.04
BRCA2	VAE_depth1_6	Pancan	additive	PTV_Misssense_CADD15	Replicated Hits in validation	0.09
BRCA1	VAE_depth1_8	Pancan	additive	PTV_Misssense_CADD15	Replicated Hits in validation	0.04
BRCA2	VAE_depth1_8	Pancan	additive	PTV_Misssense_CADD15	Replicated Hits in validation	0.09
PALB2	VAE_depth1_8	Pancan	additive	PTV_Misssense_CADD15	Replicated Hits in validation	0.04
MTOR	VAE_depth1_13	Prostate	additive	PTV_Misssense_CADD15	Replicated Hits in validation	0
EXO1	VAE_depth1_10	Skin	additive	PTV_Misssense_CADD15	Replicated Hits in validation	0
TP53BP1	VAE_depth1_1	Skin	additive	PTV_Misssense_CADD15	Replicated Hits in validation	0.01
EXO1	VAE_depth1_6	Skin	additive	PTV_Misssense_CADD15	Replicated Hits in validation	0
PAXIP1	VAE_depth1_6	Skin	additive	PTV_Misssense_CADD15	Replicated Hits in validation	0
RIF1	VAE_depth1_6	Skin	additive	PTV_Misssense_CADD15	Replicated Hits in validation	0
BRCA1	IC2	Breast	additive	PTV_Misssense_CADD25	Replicated Hits in validation	0.25
BRCA1	IC4	Breast	additive	PTV_Misssense_CADD25	Replicated Hits in validation	1
BRCA2	IC4	Breast	additive	PTV_Misssense_CADD25	Replicated Hits in validation	0.09
SMC1B	IC13	Pancan	additive	PTV_Misssense_CADD25	Replicated Hits in validation	0
APC	IC14	Pancan	additive	PTV_Misssense_CADD25	Replicated Hits in validation	0
BRCA1	IC2	Pancan	additive	PTV_Misssense_CADD25	Replicated Hits in validation	0.04
MLH1	IC3	Pancan	additive	PTV_Misssense_CADD25	Replicated Hits in validation	0.04
BRCA1	IC4	Pancan	additive	PTV_Misssense_CADD25	Replicated Hits in validation	0.09
BRCA2	IC4	Pancan	additive	PTV_Misssense_CADD25	Replicated Hits in validation	0.09
PALB2	IC4	Pancan	additive	PTV_Misssense_CADD25	Replicated Hits in validation	0.25
BRCA2	IC8	Pancan	additive	PTV_Misssense_CADD25	Replicated Hits in validation	1
EYA2	IC4	Prostate	additive	PTV_Misssense_CADD25	Replicated Hits in validation	0
BRCA2	VAE_depth1_6	Breast	additive	PTV_Misssense_CADD25	Replicated Hits in validation	0.25
BRCA2	VAE_depth1_8	Breast	additive	PTV_Misssense_CADD25	Replicated Hits in validation	0.25
NCAPD2	VAE_depth1_1	Colon_Rectum	additive	PTV_Misssense_CADD25	Replicated Hits in validation	0
MSH2	VAE_depth1_13	Pancan	additive	PTV_Misssense_CADD25	Replicated Hits in validation	0.25
BRCA1	VAE_depth1_6	Pancan	additive	PTV_Misssense_CADD25	Replicated Hits in validation	0.09
BRCA2	VAE_depth1_6	Pancan	additive	PTV_Misssense_CADD25	Replicated Hits in validation	0.09
PALB2	VAE_depth1_6	Pancan	additive	PTV_Misssense_CADD25	Replicated Hits in validation	0.5
BRCA1	VAE_depth1_8	Pancan	additive	PTV_Misssense_CADD25	Replicated Hits in validation	0.09
BRCA2	VAE_depth1_8	Pancan	additive	PTV_Misssense_CADD25	Replicated Hits in validation	0.09
PALB2	VAE_depth1_8	Pancan	additive	PTV_Misssense_CADD25	Replicated Hits in validation	0.25
EXO1	VAE_depth1_10	Skin	additive	PTV_Misssense_CADD25	Replicated Hits in validation	0
EXO1	VAE_depth1_6	Skin	additive	PTV_Misssense_CADD25	Replicated Hits in validation	0
SETD1A	IC3	Breast	dominant	Misssense_MTR	Replicated Hits in validation	0
HERC2	IC13	Ovary	dominant	Misssense_MTR	Replicated Hits in validation	0.01
RECQL	IC4	Pancan	dominant	Misssense_MTR	Replicated Hits in validation	0.04
ACTL6A	IC8	Pancan	dominant	Misssense_MTR	Replicated Hits in validation	0
TOP2A	IC8	Pancan	dominant	Misssense_MTR	Replicated Hits in validation	0.04
NCAPG2	IC9	Pancan	dominant	Misssense_MTR	Replicated Hits in validation	0
SETD1A	VAE_depth1_13	Breast	dominant	Misssense_MTR	Replicated Hits in validation	0
MSH2	VAE_depth1_13	Pancan	dominant	Misssense_MTR	Replicated Hits in validation	0.04
HMG20B	VAE_depth1_2	Pancan	dominant	Misssense_MTR	Replicated Hits in validation	0
BRCA1	IC2	Breast	dominant	PTV	Replicated Hits in validation	0.25
BRCA2	IC4	Breast	dominant	PTV	Replicated Hits in validation	0.25
MLH1	IC3	Pancan	dominant	PTV	Replicated Hits in validation	0.25
MSH2	IC3	Pancan	dominant	PTV	Replicated Hits in validation	0.04
BRCA1	IC4	Pancan	dominant	PTV	Replicated Hits in validation	0.09
BRCA2	IC4	Pancan	dominant	PTV	Replicated Hits in validation	0.09
PALB2	IC4	Pancan	dominant	PTV	Replicated Hits in validation	0.5
BRCA2	VAE_depth1_6	Breast	dominant	PTV	Replicated Hits in validation	0.25
BRCA2	VAE_depth1_8	Breast	dominant	PTV	Replicated Hits in validation	0.25
MLH1	VAE_depth1_10	Pancan	dominant	PTV	Replicated Hits in validation	0.25
MLH1	VAE_depth1_13	Pancan	dominant	PTV	Replicated Hits in validation	0.25
MSH2	VAE_depth1_13	Pancan	dominant	PTV	Replicated Hits in validation	0.09
BRCA1	VAE_depth1_6	Pancan	dominant	PTV	Replicated Hits in validation	0.09
BRCA2	VAE_depth1_6	Pancan	dominant	PTV	Replicated Hits in validation	0.09
PALB2	VAE_depth1_6	Pancan	dominant	PTV	Replicated Hits in validation	0.5
BRCA1	VAE_depth1_8	Pancan	dominant	PTV	Replicated Hits in validation	0.09
BRCA2	VAE_depth1_8	Pancan	dominant	PTV	Replicated Hits in validation	0.09
PALB2	VAE_depth1_8	Pancan	dominant	PTV	Replicated Hits in validation	0.25
CHD3	IC13	Bladder	dominant	PTV_Misssense_CADD15	Replicated Hits in validation	0
NFRKB	IC1	Breast	dominant	PTV_Misssense_CADD15	Replicated Hits in validation	0
BRCA1	IC2	Breast	dominant	PTV_Misssense_CADD15	Replicated Hits in validation	0.01
APC	IC3	Breast	dominant	PTV_Misssense_CADD15	Replicated Hits in validation	0
SETD1A	IC3	Breast	dominant	PTV_Misssense_CADD15	Replicated Hits in validation	0
BRCA2	IC4	Breast	dominant	PTV_Misssense_CADD15	Replicated Hits in validation	0.09
MDN1	IC3	Brain_glioma_multi	dominant	PTV_Misssense_CADD15	Replicated Hits in validation	0
PIK3C2B	IC13	Lung_sq	dominant	PTV_Misssense_CADD15	Replicated Hits in validation	0.01
HERC2	IC13	Ovary	dominant	PTV_Misssense_CADD15	Replicated Hits in validation	0
TRRAP	IC3	Ovary	dominant	PTV_Misssense_CADD15	Replicated Hits in validation	0
RBBP5	IC13	Pancan	dominant	PTV_Misssense_CADD15	Replicated Hits in validation	0.04
RAD51	IC14	Pancan	dominant	PTV_Misssense_CADD15	Replicated Hits in validation	0
MAD2L2	IC3	Pancan	dominant	PTV_Misssense_CADD15	Replicated Hits in validation	0
BRCA1	IC4	Pancan	dominant	PTV_Misssense_CADD15	Replicated Hits in validation	0.09
BRCA2	IC4	Pancan	dominant	PTV_Misssense_CADD15	Replicated Hits in validation	0.09
PALB2	IC4	Pancan	dominant	PTV_Misssense_CADD15	Replicated Hits in validation	0.04
ASCC2	IC9	Pancan	dominant	PTV_Misssense_CADD15	Replicated Hits in validation	0
HERC2	IC3	Prostate	dominant	PTV_Misssense_CADD15	Replicated Hits in validation	0.01
MTOR	IC3	Prostate	dominant	PTV_Misssense_CADD15	Replicated Hits in validation	0
TTI2	IC3	Prostate	dominant	PTV_Misssense_CADD15	Replicated Hits in validation	0
EP300	IC13	Skin	dominant	PTV_Misssense_CADD15	Replicated Hits in validation	0
BRCA2	VAE_depth1_6	Breast	dominant	PTV_Misssense_CADD15	Replicated Hits in validation	0.09
BRCA2	VAE_depth1_8	Breast	dominant	PTV_Misssense_CADD15	Replicated Hits in validation	0.09
KANSL1	VAE_depth1_13	Lung_ad	dominant	PTV_Misssense_CADD15	Replicated Hits in validation	0.01
TRRAP	VAE_depth1_13	Ovary	dominant	PTV_Misssense_CADD15	Replicated Hits in validation	0
BRCA2	VAE_depth1_6	Pancan	dominant	PTV_Misssense_CADD15	Replicated Hits in validation	0.09
BRCA1	VAE_depth1_8	Pancan	dominant	PTV_Misssense_CADD15	Replicated Hits in validation	0.09
BRCA2	VAE_depth1_8	Pancan	dominant	PTV_Misssense_CADD15	Replicated Hits in validation	0.09
MTOR	VAE_depth1_13	Prostate	dominant	PTV_Misssense_CADD15	Replicated Hits in validation	0
EXO1	VAE_depth1_10	Skin	dominant	PTV_Misssense_CADD15	Replicated Hits in validation	0
SMC2	VAE_depth1_1	Skin	dominant	PTV_Misssense_CADD15	Replicated Hits in validation	0
EXO1	VAE_depth1_6	Skin	dominant	PTV_Misssense_CADD15	Replicated Hits in validation	0
PAXIP1	VAE_depth1_6	Skin	dominant	PTV_Misssense_CADD15	Replicated Hits in validation	0
RIF1	VAE_depth1_6	Skin	dominant	PTV_Misssense_CADD15	Replicated Hits in validation	0
BRCA1	IC2	Breast	dominant	PTV_Misssense_CADD25	Replicated Hits in validation	0.09
BRCA1	IC4	Breast	dominant	PTV_Misssense_CADD25	Replicated Hits in validation	1
BRCA2	IC4	Breast	dominant	PTV_Misssense_CADD25	Replicated Hits in validation	0.09
BRCA1	IC2	Pancan	dominant	PTV_Misssense_CADD25	Replicated Hits in validation	0.04
MLH1	IC3	Pancan	dominant	PTV_Misssense_CADD25	Replicated Hits in validation	0.01
MSH2	IC3	Pancan	dominant	PTV_Misssense_CADD25	Replicated Hits in validation	0.09
BRCA1	IC4	Pancan	dominant	PTV_Misssense_CADD25	Replicated Hits in validation	0.09
BRCA2	IC4	Pancan	dominant	PTV_Misssense_CADD25	Replicated Hits in validation	0.09
DNMT1	IC4	Pancan	dominant	PTV_Misssense_CADD25	Replicated Hits in validation	0
PALB2	IC4	Pancan	dominant	PTV_Misssense_CADD25	Replicated Hits in validation	0.25
BRCA2	IC8	Pancan	dominant	PTV_Misssense_CADD25	Replicated Hits in validation	0.25
ASCC2	IC9	Pancan	dominant	PTV_Misssense_CADD25	Replicated Hits in validation	0.01
POT1	IC9	Pancan	dominant	PTV_Misssense_CADD25	Replicated Hits in validation	0.04
EYA2	IC4	Prostate	dominant	PTV_Misssense_CADD25	Replicated Hits in validation	0
BRCA2	VAE_depth1_6	Breast	dominant	PTV_Misssense_CADD25	Replicated Hits in validation	0.25
BRCA2	VAE_depth1_8	Breast	dominant	PTV_Misssense_CADD25	Replicated Hits in validation	0.25
MSH2	VAE_depth1_13	Pancan	dominant	PTV_Misssense_CADD25	Replicated Hits in validation	0.09
BRCA1	VAE_depth1_6	Pancan	dominant	PTV_Misssense_CADD25	Replicated Hits in validation	0.09
BRCA2	VAE_depth1_6	Pancan	dominant	PTV_Misssense_CADD25	Replicated Hits in validation	0.09
PALB2	VAE_depth1_6	Pancan	dominant	PTV_Misssense_CADD25	Replicated Hits in validation	0.25
BRCA1	VAE_depth1_8	Pancan	dominant	PTV_Misssense_CADD25	Replicated Hits in validation	0.09
BRCA2	VAE_depth1_8	Pancan	dominant	PTV_Misssense_CADD25	Replicated Hits in validation	0.09
DNMT1	VAE_depth1_8	Pancan	dominant	PTV_Misssense_CADD25	Replicated Hits in validation	0
PALB2	VAE_depth1_8	Pancan	dominant	PTV_Misssense_CADD25	Replicated Hits in validation	0.25
EXO1	VAE_depth1_10	Skin	dominant	PTV_Misssense_CADD25	Replicated Hits in validation	0
EXO1	VAE_depth1_6	Skin	dominant	PTV_Misssense_CADD25	Replicated Hits in validation	0
BRCA1	IC2	Breast	recessive	PTV	Replicated Hits in validation	0.25
BRCA2	IC4	Breast	recessive	PTV	Replicated Hits in validation	0.25
BRCA1	IC2	Pancan	recessive	PTV	Replicated Hits in validation	0.09
BRCA1	IC4	Pancan	recessive	PTV	Replicated Hits in validation	0.09
BRCA2	IC4	Pancan	recessive	PTV	Replicated Hits in validation	0.09
PALB2	IC4	Pancan	recessive	PTV	Replicated Hits in validation	0.25
BRCA2	VAE_depth1_6	Breast	recessive	PTV	Replicated Hits in validation	0.25
BRCA2	VAE_depth1_8	Breast	recessive	PTV	Replicated Hits in validation	0.25
BRCA1	VAE_depth1_6	Pancan	recessive	PTV	Replicated Hits in validation	0.09
BRCA2	VAE_depth1_6	Pancan	recessive	PTV	Replicated Hits in validation	0.09
BRCA2	VAE_depth1_8	Pancan	recessive	PTV	Replicated Hits in validation	0.09
PALB2	VAE_depth1_8	Pancan	recessive	PTV	Replicated Hits in validation	0.5
PER1	IC12	Breast	recessive	PTV_Misssense_CADD15	Replicated Hits in validation	0
BRCA1	IC2	Breast	recessive	PTV_Misssense_CADD15	Replicated Hits in validation	0.01
BRCA2	IC4	Breast	recessive	PTV_Misssense_CADD15	Replicated Hits in validation	0.09
AQR	IC12	Pancan	recessive	PTV_Misssense_CADD15	Replicated Hits in validation	0.25
REV3L	IC14	Pancan	recessive	PTV_Misssense_CADD15	Replicated Hits in validation	0
BRCA1	IC2	Pancan	recessive	PTV_Misssense_CADD15	Replicated Hits in validation	0.04
BRCA1	IC4	Pancan	recessive	PTV_Misssense_CADD15	Replicated Hits in validation	0.09
BRCA2	IC4	Pancan	recessive	PTV_Misssense_CADD15	Replicated Hits in validation	0.09
PALB2	IC4	Pancan	recessive	PTV_Misssense_CADD15	Replicated Hits in validation	0.09
FANCC	IC9	Pancan	recessive	PTV_Misssense_CADD15	Replicated Hits in validation	0.09
BRCA2	VAE_depth1_6	Breast	recessive	PTV_Misssense_CADD15	Replicated Hits in validation	0.25
BRCA2	VAE_depth1_8	Breast	recessive	PTV_Misssense_CADD15	Replicated Hits in validation	0.25
BRCA1	VAE_depth1_8	Pancan	recessive	PTV_Misssense_CADD15	Replicated Hits in validation	0.09
BRCA2	VAE_depth1_8	Pancan	recessive	PTV_Misssense_CADD15	Replicated Hits in validation	0.09
PALB2	VAE_depth1_8	Pancan	recessive	PTV_Misssense_CADD15	Replicated Hits in validation	0.09
BRCA1	IC2	Breast	recessive	PTV_Misssense_CADD25	Replicated Hits in validation	0.25
BRCA1	IC4	Breast	recessive	PTV_Misssense_CADD25	Replicated Hits in validation	1
BRCA2	IC4	Breast	recessive	PTV_Misssense_CADD25	Replicated Hits in validation	0.09
BRCA1	IC2	Pancan	recessive	PTV_Misssense_CADD25	Replicated Hits in validation	0.09
BRCA1	IC4	Pancan	recessive	PTV_Misssense_CADD25	Replicated Hits in validation	0.09
BRCA2	IC4	Pancan	recessive	PTV_Misssense_CADD25	Replicated Hits in validation	0.09
PALB2	IC4	Pancan	recessive	PTV_Misssense_CADD25	Replicated Hits in validation	0.25
BRCA2	VAE_depth1_6	Breast	recessive	PTV_Misssense_CADD25	Replicated Hits in validation	0.25
BRCA2	VAE_depth1_8	Breast	recessive	PTV_Misssense_CADD25	Replicated Hits in validation	0.25
BRCA1	VAE_depth1_8	Pancan	recessive	PTV_Misssense_CADD25	Replicated Hits in validation	0.09
BRCA2	VAE_depth1_8	Pancan	recessive	PTV_Misssense_CADD25	Replicated Hits in validation	0.09
PALB2	VAE_depth1_8	Pancan	recessive	PTV_Misssense_CADD25	Replicated Hits in validation	0.5

## Sheet: Figure 3
Figure 3
left side: replicated hits with phenotype/model/variant set									right side: number of carriers
gene_cancer_type	pheno_name	estimate_direction	variants	model_set	model_translation				gene_cancer_type	variants	model	n_carriers	cohort	carrier_type	cohort_snps
SETD1A in Breast	dMMR_ICA	positive	o|o|x|x	x|x|o	dominant & additive				ACTL6A in Pancan	Misssense_MTR	additive	3	Discovery	RDGVs	TCGA__Misssense_MTR
HERC2 in Ovary	Small indels 2bp	positive	o|o|x|x	x|x|o	dominant & additive				ACTL6A in Pancan	Misssense_MTR	additive	3	Validation	RDGVs	WGS__Misssense_MTR
ACTL6A in Pancan	Ploidy	negative	o|o|o|x	x|x|o	dominant & additive				ACTL6A in Pancan	Misssense_MTR	dominant	3	Discovery	RDGVs	TCGA__Misssense_MTR
NCAPG2 in Pancan	Sig.11+19	positive	o|o|o|x	x|x|o	dominant & additive				ACTL6A in Pancan	Misssense_MTR	dominant	3	Validation	RDGVs	WGS__Misssense_MTR
SETD1A in Breast	dMMR_VAE1	positive	o|o|o|x	x|x|o	dominant & additive				APC in Breast	PTV_Misssense_CADD15	dominant	16	Validation	RDGVs	WGS__PTV_Misssense_CADD15
MSH2 in Pancan	dMMR_VAE1	positive	x|x|o|x	x|x|o	dominant & additive				APC in Breast	PTV_Misssense_CADD15	dominant	18	Discovery	RDGVs	TCGA__PTV_Misssense_CADD15
HMG20B in Pancan	Deletions_VAE	positive	o|o|o|x	x|x|o	dominant & additive				APC in Pancan	PTV_Misssense_CADD25	additive	14	Validation	RDGVs	WGS__PTV_Misssense_CADD25
BRCA1 in Breast	Sig.MMR2+ampli.	positive	x|x|x|o	x|x|x	dominant & additive & recessive				APC in Pancan	PTV_Misssense_CADD25	additive	46	Discovery	RDGVs	TCGA__PTV_Misssense_CADD25
BRCA2 in Breast	dHR_ICA	positive	x|x|x|o	x|x|x	dominant & additive & recessive				APEX1 in Pancan	PTV	additive	3	Validation	RDGVs	WGS__PTV
BRCA1 in Pancan	Sig.MMR2+ampli.	positive	x|x|x|o	x|x|x	dominant & additive & recessive				APEX1 in Pancan	PTV	additive	9	Discovery	RDGVs	TCGA__PTV
MLH1 in Pancan	dMMR_ICA	positive	x|x|o|o	x|x|o	dominant & additive				AQR in Pancan	PTV_Misssense_CADD15	recessive	2	Discovery	RDGVs + LOH	TCGA__PTV_Misssense_CADD15
MSH2 in Pancan	dMMR_ICA	positive	x|x|o|o	x|x|o	dominant & additive				AQR in Pancan	PTV_Misssense_CADD15	recessive	2	Validation	RDGVs + LOH	WGS__PTV_Misssense_CADD15
APEX1 in Pancan	dHR_ICA	positive	x|o|o|o	o|x|o	additive				ASCC2 in Pancan	PTV_Misssense_CADD15	dominant	20	Validation	RDGVs	WGS__PTV_Misssense_CADD15
BRCA1 in Pancan	dHR_ICA	positive	x|x|x|o	x|x|x	dominant & additive & recessive				ASCC2 in Pancan	PTV_Misssense_CADD15	dominant	24	Discovery	RDGVs	TCGA__PTV_Misssense_CADD15
BRCA2 in Pancan	dHR_ICA	positive	x|x|x|o	x|x|x	dominant & additive & recessive				ASCC2 in Pancan	PTV_Misssense_CADD25	dominant	9	Validation	RDGVs	WGS__PTV_Misssense_CADD25
PALB2 in Pancan	dHR_ICA	positive	x|x|x|o	x|x|x	dominant & additive & recessive				ASCC2 in Pancan	PTV_Misssense_CADD25	dominant	11	Discovery	RDGVs	TCGA__PTV_Misssense_CADD25
BRCA2 in Breast	dHR_VAE1	positive	x|x|x|o	x|x|x	dominant & additive & recessive				BRCA1 in Breast	PTV	additive	7	Discovery	RDGVs	TCGA__PTV
BRCA2 in Breast	dHR_VAE2	positive	x|x|x|o	x|x|x	dominant & additive & recessive				BRCA1 in Breast	PTV	additive	7	Validation	RDGVs	WGS__PTV
MLH1 in Pancan	dMMR_VAE2	positive	x|o|o|o	x|x|o	dominant & additive				BRCA1 in Breast	PTV	dominant	7	Discovery	RDGVs	TCGA__PTV
MLH1 in Pancan	dMMR_VAE1	positive	x|o|o|o	x|x|o	dominant & additive				BRCA1 in Breast	PTV	dominant	7	Validation	RDGVs	WGS__PTV
BRCA1 in Pancan	dHR_VAE1	positive	x|x|x|o	x|x|x	dominant & additive & recessive				BRCA1 in Breast	PTV	recessive	6	Discovery	RDGVs + LOH	TCGA__PTV
BRCA2 in Pancan	dHR_VAE1	positive	x|x|x|o	x|x|x	dominant & additive & recessive				BRCA1 in Breast	PTV	recessive	6	Validation	RDGVs + LOH	WGS__PTV
PALB2 in Pancan	dHR_VAE1	positive	x|x|o|o	x|x|o	dominant & additive				BRCA1 in Breast	PTV_Misssense_CADD15	additive	19	Validation	RDGVs	WGS__PTV_Misssense_CADD15
BRCA1 in Pancan	dHR_VAE2	positive	x|x|x|o	x|x|x	dominant & additive & recessive				BRCA1 in Breast	PTV_Misssense_CADD15	additive	22	Discovery	RDGVs	TCGA__PTV_Misssense_CADD15
BRCA2 in Pancan	dHR_VAE2	positive	x|x|x|o	x|x|x	dominant & additive & recessive				BRCA1 in Breast	PTV_Misssense_CADD15	dominant	19	Validation	RDGVs	WGS__PTV_Misssense_CADD15
PALB2 in Pancan	dHR_VAE2	positive	x|x|x|o	x|x|x	dominant & additive & recessive				BRCA1 in Breast	PTV_Misssense_CADD15	dominant	22	Discovery	RDGVs	TCGA__PTV_Misssense_CADD15
CHD3 in Bladder	Small indels 2bp	positive	o|o|x|o	x|x|o	dominant & additive				BRCA1 in Breast	PTV_Misssense_CADD15	recessive	8	Validation	RDGVs + LOH	WGS__PTV_Misssense_CADD15
PER1 in Breast	Smoking_ICA	positive	o|o|x|o	o|x|x	additive & recessive				BRCA1 in Breast	PTV_Misssense_CADD15	recessive	10	Discovery	RDGVs + LOH	TCGA__PTV_Misssense_CADD15
MDN1 in Brain_glioma_multi	dMMR_ICA	positive	o|o|x|o	x|x|o	dominant & additive				BRCA1 in Breast	PTV_Misssense_CADD25	additive	9	Validation	RDGVs	WGS__PTV_Misssense_CADD25
PIK3C2B in Lung_sq	Small indels 2bp	positive	o|o|x|o	x|x|o	dominant & additive				BRCA1 in Breast	PTV_Misssense_CADD25	additive	13	Discovery	RDGVs	TCGA__PTV_Misssense_CADD25
TRRAP in Ovary	dMMR_ICA	positive	o|o|x|o	x|x|o	dominant & additive				BRCA1 in Breast	PTV_Misssense_CADD25	dominant	9	Validation	RDGVs	WGS__PTV_Misssense_CADD25
MSH3 in Pancan	Small indels 2bp	positive	o|o|x|o	o|x|o	additive				BRCA1 in Breast	PTV_Misssense_CADD25	dominant	13	Discovery	RDGVs	TCGA__PTV_Misssense_CADD25
RBBP5 in Pancan	Small indels 2bp	positive	o|o|x|o	x|x|o	dominant & additive				BRCA1 in Breast	PTV_Misssense_CADD25	recessive	6	Validation	RDGVs + LOH	WGS__PTV_Misssense_CADD25
MTOR in Prostate	dMMR_ICA	positive	o|o|x|o	x|x|o	dominant & additive				BRCA1 in Breast	PTV_Misssense_CADD25	recessive	10	Discovery	RDGVs + LOH	TCGA__PTV_Misssense_CADD25
TTI2 in Prostate	dMMR_ICA	positive	o|o|x|o	x|x|o	dominant & additive				BRCA1 in Pancan	PTV	additive	27	Validation	RDGVs	WGS__PTV
KANSL1 in Lung_ad	dMMR_VAE1	positive	o|o|x|o	x|x|o	dominant & additive				BRCA1 in Pancan	PTV	additive	28	Discovery	RDGVs	TCGA__PTV
MTOR in Prostate	dMMR_VAE1	positive	o|o|x|o	x|x|o	dominant & additive				BRCA1 in Pancan	PTV	dominant	27	Validation	RDGVs	WGS__PTV
EXO1 in Skin	dMMR_VAE2	positive	o|x|x|o	x|x|o	dominant & additive				BRCA1 in Pancan	PTV	dominant	28	Discovery	RDGVs	TCGA__PTV
TP53BP1 in Skin	APOBEC_VAE2	positive	o|o|x|o	o|x|o	additive				BRCA1 in Pancan	PTV	recessive	15	Discovery	RDGVs + LOH	TCGA__PTV
EXO1 in Skin	dHR_VAE1	positive	o|x|x|o	x|x|o	dominant & additive				BRCA1 in Pancan	PTV	recessive	21	Validation	RDGVs + LOH	WGS__PTV
PAXIP1 in Skin	dHR_VAE1	positive	o|o|x|o	x|x|o	dominant & additive				BRCA1 in Pancan	PTV_Misssense_CADD15	additive	77	Validation	RDGVs	WGS__PTV_Misssense_CADD15
RIF1 in Skin	dHR_VAE1	positive	o|o|x|o	x|x|o	dominant & additive				BRCA1 in Pancan	PTV_Misssense_CADD15	additive	92	Discovery	RDGVs	TCGA__PTV_Misssense_CADD15
BRCA1 in Breast	dHR_ICA	positive	o|x|o|o	x|x|x	dominant & additive & recessive				BRCA1 in Pancan	PTV_Misssense_CADD15	dominant	77	Validation	RDGVs	WGS__PTV_Misssense_CADD15
SMC1B in Pancan	Small indels 2bp	positive	o|x|o|o	o|x|o	additive				BRCA1 in Pancan	PTV_Misssense_CADD15	dominant	92	Discovery	RDGVs	TCGA__PTV_Misssense_CADD15
APC in Pancan	UV_ICA	negative	o|x|o|o	o|x|o	additive				BRCA1 in Pancan	PTV_Misssense_CADD15	recessive	26	Discovery	RDGVs + LOH	TCGA__PTV_Misssense_CADD15
BRCA2 in Pancan	Ploidy	negative	o|x|o|o	x|x|o	dominant & additive				BRCA1 in Pancan	PTV_Misssense_CADD15	recessive	28	Validation	RDGVs + LOH	WGS__PTV_Misssense_CADD15
EYA2 in Prostate	dHR_ICA	positive	o|x|o|o	x|x|o	dominant & additive				BRCA1 in Pancan	PTV_Misssense_CADD25	additive	38	Validation	RDGVs	WGS__PTV_Misssense_CADD25
NCAPD2 in Colon_Rectum	APOBEC_VAE2	positive	o|x|o|o	o|x|o	additive				BRCA1 in Pancan	PTV_Misssense_CADD25	additive	43	Discovery	RDGVs	TCGA__PTV_Misssense_CADD25
RECQL in Pancan	dHR_ICA	positive	o|o|o|x	x|o|o	dominant				BRCA1 in Pancan	PTV_Misssense_CADD25	dominant	38	Validation	RDGVs	WGS__PTV_Misssense_CADD25
TOP2A in Pancan	Ploidy	negative	o|o|o|x	x|o|o	dominant				BRCA1 in Pancan	PTV_Misssense_CADD25	dominant	43	Discovery	RDGVs	TCGA__PTV_Misssense_CADD25
NFRKB in Breast	Sig.17	positive	o|o|x|o	x|o|o	dominant				BRCA1 in Pancan	PTV_Misssense_CADD25	recessive	20	Discovery	RDGVs + LOH	TCGA__PTV_Misssense_CADD25
APC in Breast	dMMR_ICA	positive	o|o|x|o	x|o|o	dominant				BRCA1 in Pancan	PTV_Misssense_CADD25	recessive	24	Validation	RDGVs + LOH	WGS__PTV_Misssense_CADD25
RAD51 in Pancan	UV_ICA	negative	o|o|x|o	x|o|o	dominant				BRCA2 in Breast	PTV	additive	15	Discovery	RDGVs	TCGA__PTV
MAD2L2 in Pancan	dMMR_ICA	positive	o|o|x|o	x|o|o	dominant				BRCA2 in Breast	PTV	additive	23	Validation	RDGVs	WGS__PTV
ASCC2 in Pancan	Sig.11+19	positive	o|x|x|o	x|o|o	dominant				BRCA2 in Breast	PTV	dominant	15	Discovery	RDGVs	TCGA__PTV
HERC2 in Prostate	dMMR_ICA	positive	o|o|x|o	x|o|o	dominant				BRCA2 in Breast	PTV	dominant	23	Validation	RDGVs	WGS__PTV
EP300 in Skin	Small indels 2bp	positive	o|o|x|o	x|o|o	dominant				BRCA2 in Breast	PTV	recessive	5	Discovery	RDGVs + LOH	TCGA__PTV
TRRAP in Ovary	dMMR_VAE1	positive	o|o|x|o	x|o|o	dominant				BRCA2 in Breast	PTV	recessive	17	Validation	RDGVs + LOH	WGS__PTV
SMC2 in Skin	APOBEC_VAE2	positive	o|o|x|o	x|o|o	dominant				BRCA2 in Breast	PTV_Misssense_CADD15	additive	31	Discovery	RDGVs	TCGA__PTV_Misssense_CADD15
DNMT1 in Pancan	dHR_ICA	positive	o|x|o|o	x|o|o	dominant				BRCA2 in Breast	PTV_Misssense_CADD15	additive	36	Validation	RDGVs	WGS__PTV_Misssense_CADD15
POT1 in Pancan	Sig.11+19	positive	o|x|o|o	x|o|o	dominant				BRCA2 in Breast	PTV_Misssense_CADD15	dominant	31	Discovery	RDGVs	TCGA__PTV_Misssense_CADD15
DNMT1 in Pancan	dHR_VAE2	positive	o|x|o|o	x|o|o	dominant				BRCA2 in Breast	PTV_Misssense_CADD15	dominant	36	Validation	RDGVs	WGS__PTV_Misssense_CADD15
AQR in Pancan	Smoking_ICA	positive	o|o|x|o	o|o|x	recessive				BRCA2 in Breast	PTV_Misssense_CADD15	recessive	7	Discovery	RDGVs + LOH	TCGA__PTV_Misssense_CADD15
REV3L in Pancan	UV_ICA	negative	o|o|x|o	o|o|x	recessive				BRCA2 in Breast	PTV_Misssense_CADD15	recessive	22	Validation	RDGVs + LOH	WGS__PTV_Misssense_CADD15
FANCC in Pancan	Sig.11+19	positive	o|o|x|o	o|o|x	recessive				BRCA2 in Breast	PTV_Misssense_CADD25	additive	21	Discovery	RDGVs	TCGA__PTV_Misssense_CADD25
									BRCA2 in Breast	PTV_Misssense_CADD25	additive	25	Validation	RDGVs	WGS__PTV_Misssense_CADD25
									BRCA2 in Breast	PTV_Misssense_CADD25	dominant	21	Discovery	RDGVs	TCGA__PTV_Misssense_CADD25
									BRCA2 in Breast	PTV_Misssense_CADD25	dominant	25	Validation	RDGVs	WGS__PTV_Misssense_CADD25
									BRCA2 in Breast	PTV_Misssense_CADD25	recessive	6	Discovery	RDGVs + LOH	TCGA__PTV_Misssense_CADD25
									BRCA2 in Breast	PTV_Misssense_CADD25	recessive	19	Validation	RDGVs + LOH	WGS__PTV_Misssense_CADD25
									BRCA2 in Pancan	PTV	additive	44	Discovery	RDGVs	TCGA__PTV
									BRCA2 in Pancan	PTV	additive	54	Validation	RDGVs	WGS__PTV
									BRCA2 in Pancan	PTV	dominant	44	Discovery	RDGVs	TCGA__PTV
									BRCA2 in Pancan	PTV	dominant	54	Validation	RDGVs	WGS__PTV
									BRCA2 in Pancan	PTV	recessive	16	Discovery	RDGVs + LOH	TCGA__PTV
									BRCA2 in Pancan	PTV	recessive	37	Validation	RDGVs + LOH	WGS__PTV
									BRCA2 in Pancan	PTV_Misssense_CADD15	additive	140	Validation	RDGVs	WGS__PTV_Misssense_CADD15
									BRCA2 in Pancan	PTV_Misssense_CADD15	additive	173	Discovery	RDGVs	TCGA__PTV_Misssense_CADD15
									BRCA2 in Pancan	PTV_Misssense_CADD15	dominant	140	Validation	RDGVs	WGS__PTV_Misssense_CADD15
									BRCA2 in Pancan	PTV_Misssense_CADD15	dominant	173	Discovery	RDGVs	TCGA__PTV_Misssense_CADD15
									BRCA2 in Pancan	PTV_Misssense_CADD15	recessive	27	Discovery	RDGVs + LOH	TCGA__PTV_Misssense_CADD15
									BRCA2 in Pancan	PTV_Misssense_CADD15	recessive	56	Validation	RDGVs + LOH	WGS__PTV_Misssense_CADD15
									BRCA2 in Pancan	PTV_Misssense_CADD25	additive	68	Validation	RDGVs	WGS__PTV_Misssense_CADD25
									BRCA2 in Pancan	PTV_Misssense_CADD25	additive	86	Discovery	RDGVs	TCGA__PTV_Misssense_CADD25
									BRCA2 in Pancan	PTV_Misssense_CADD25	dominant	68	Validation	RDGVs	WGS__PTV_Misssense_CADD25
									BRCA2 in Pancan	PTV_Misssense_CADD25	dominant	86	Discovery	RDGVs	TCGA__PTV_Misssense_CADD25
									BRCA2 in Pancan	PTV_Misssense_CADD25	recessive	17	Discovery	RDGVs + LOH	TCGA__PTV_Misssense_CADD25
									BRCA2 in Pancan	PTV_Misssense_CADD25	recessive	42	Validation	RDGVs + LOH	WGS__PTV_Misssense_CADD25
									CHD3 in Bladder	PTV_Misssense_CADD15	additive	3	Validation	RDGVs	WGS__PTV_Misssense_CADD15
									CHD3 in Bladder	PTV_Misssense_CADD15	additive	4	Discovery	RDGVs	TCGA__PTV_Misssense_CADD15
									CHD3 in Bladder	PTV_Misssense_CADD15	dominant	3	Validation	RDGVs	WGS__PTV_Misssense_CADD15
									CHD3 in Bladder	PTV_Misssense_CADD15	dominant	4	Discovery	RDGVs	TCGA__PTV_Misssense_CADD15
									DNMT1 in Pancan	PTV_Misssense_CADD25	dominant	9	Discovery	RDGVs	TCGA__PTV_Misssense_CADD25
									DNMT1 in Pancan	PTV_Misssense_CADD25	dominant	10	Validation	RDGVs	WGS__PTV_Misssense_CADD25
									EP300 in Skin	PTV_Misssense_CADD15	dominant	7	Validation	RDGVs	WGS__PTV_Misssense_CADD15
									EP300 in Skin	PTV_Misssense_CADD15	dominant	12	Discovery	RDGVs	TCGA__PTV_Misssense_CADD15
									EXO1 in Skin	PTV_Misssense_CADD15	additive	3	Validation	RDGVs	WGS__PTV_Misssense_CADD15
									EXO1 in Skin	PTV_Misssense_CADD15	additive	5	Discovery	RDGVs	TCGA__PTV_Misssense_CADD15
									EXO1 in Skin	PTV_Misssense_CADD15	dominant	3	Validation	RDGVs	WGS__PTV_Misssense_CADD15
									EXO1 in Skin	PTV_Misssense_CADD15	dominant	5	Discovery	RDGVs	TCGA__PTV_Misssense_CADD15
									EXO1 in Skin	PTV_Misssense_CADD25	additive	2	Validation	RDGVs	WGS__PTV_Misssense_CADD25
									EXO1 in Skin	PTV_Misssense_CADD25	additive	3	Discovery	RDGVs	TCGA__PTV_Misssense_CADD25
									EXO1 in Skin	PTV_Misssense_CADD25	dominant	2	Validation	RDGVs	WGS__PTV_Misssense_CADD25
									EXO1 in Skin	PTV_Misssense_CADD25	dominant	3	Discovery	RDGVs	TCGA__PTV_Misssense_CADD25
									EYA2 in Prostate	PTV_Misssense_CADD25	additive	2	Validation	RDGVs	WGS__PTV_Misssense_CADD25
									EYA2 in Prostate	PTV_Misssense_CADD25	additive	3	Discovery	RDGVs	TCGA__PTV_Misssense_CADD25
									EYA2 in Prostate	PTV_Misssense_CADD25	dominant	2	Validation	RDGVs	WGS__PTV_Misssense_CADD25
									EYA2 in Prostate	PTV_Misssense_CADD25	dominant	3	Discovery	RDGVs	TCGA__PTV_Misssense_CADD25
									FANCC in Pancan	PTV_Misssense_CADD15	recessive	3	Discovery	RDGVs + LOH	TCGA__PTV_Misssense_CADD15
									FANCC in Pancan	PTV_Misssense_CADD15	recessive	5	Validation	RDGVs + LOH	WGS__PTV_Misssense_CADD15
									HERC2 in Ovary	Misssense_MTR	additive	2	Validation	RDGVs	WGS__Misssense_MTR
									HERC2 in Ovary	Misssense_MTR	additive	3	Discovery	RDGVs	TCGA__Misssense_MTR
									HERC2 in Ovary	Misssense_MTR	dominant	2	Validation	RDGVs	WGS__Misssense_MTR
									HERC2 in Ovary	Misssense_MTR	dominant	3	Discovery	RDGVs	TCGA__Misssense_MTR
									HERC2 in Ovary	PTV_Misssense_CADD15	dominant	7	Validation	RDGVs	WGS__PTV_Misssense_CADD15
									HERC2 in Ovary	PTV_Misssense_CADD15	dominant	8	Discovery	RDGVs	TCGA__PTV_Misssense_CADD15
									HERC2 in Prostate	PTV_Misssense_CADD15	dominant	7	Validation	RDGVs	WGS__PTV_Misssense_CADD15
									HERC2 in Prostate	PTV_Misssense_CADD15	dominant	16	Discovery	RDGVs	TCGA__PTV_Misssense_CADD15
									HMG20B in Pancan	Misssense_MTR	additive	4	Discovery	RDGVs	TCGA__Misssense_MTR
									HMG20B in Pancan	Misssense_MTR	additive	6	Validation	RDGVs	WGS__Misssense_MTR
									HMG20B in Pancan	Misssense_MTR	dominant	4	Discovery	RDGVs	TCGA__Misssense_MTR
									HMG20B in Pancan	Misssense_MTR	dominant	6	Validation	RDGVs	WGS__Misssense_MTR
									KANSL1 in Lung_ad	PTV_Misssense_CADD15	additive	4	Validation	RDGVs	WGS__PTV_Misssense_CADD15
									KANSL1 in Lung_ad	PTV_Misssense_CADD15	additive	5	Discovery	RDGVs	TCGA__PTV_Misssense_CADD15
									KANSL1 in Lung_ad	PTV_Misssense_CADD15	dominant	4	Validation	RDGVs	WGS__PTV_Misssense_CADD15
									KANSL1 in Lung_ad	PTV_Misssense_CADD15	dominant	5	Discovery	RDGVs	TCGA__PTV_Misssense_CADD15
									MAD2L2 in Pancan	PTV_Misssense_CADD15	dominant	6	Validation	RDGVs	WGS__PTV_Misssense_CADD15
									MAD2L2 in Pancan	PTV_Misssense_CADD15	dominant	7	Discovery	RDGVs	TCGA__PTV_Misssense_CADD15
									MDN1 in Brain_glioma_multi	PTV_Misssense_CADD15	additive	8	Validation	RDGVs	WGS__PTV_Misssense_CADD15
									MDN1 in Brain_glioma_multi	PTV_Misssense_CADD15	additive	9	Discovery	RDGVs	TCGA__PTV_Misssense_CADD15
									MDN1 in Brain_glioma_multi	PTV_Misssense_CADD15	dominant	8	Validation	RDGVs	WGS__PTV_Misssense_CADD15
									MDN1 in Brain_glioma_multi	PTV_Misssense_CADD15	dominant	9	Discovery	RDGVs	TCGA__PTV_Misssense_CADD15
									MLH1 in Pancan	PTV	additive	2	Validation	RDGVs	WGS__PTV
									MLH1 in Pancan	PTV	additive	4	Discovery	RDGVs	TCGA__PTV
									MLH1 in Pancan	PTV	dominant	2	Validation	RDGVs	WGS__PTV
									MLH1 in Pancan	PTV	dominant	4	Discovery	RDGVs	TCGA__PTV
									MLH1 in Pancan	PTV_Misssense_CADD25	additive	12	Validation	RDGVs	WGS__PTV_Misssense_CADD25
									MLH1 in Pancan	PTV_Misssense_CADD25	additive	36	Discovery	RDGVs	TCGA__PTV_Misssense_CADD25
									MLH1 in Pancan	PTV_Misssense_CADD25	dominant	12	Validation	RDGVs	WGS__PTV_Misssense_CADD25
									MLH1 in Pancan	PTV_Misssense_CADD25	dominant	36	Discovery	RDGVs	TCGA__PTV_Misssense_CADD25
									MSH2 in Pancan	Misssense_MTR	additive	8	Validation	RDGVs	WGS__Misssense_MTR
									MSH2 in Pancan	Misssense_MTR	additive	19	Discovery	RDGVs	TCGA__Misssense_MTR
									MSH2 in Pancan	Misssense_MTR	dominant	8	Validation	RDGVs	WGS__Misssense_MTR
									MSH2 in Pancan	Misssense_MTR	dominant	19	Discovery	RDGVs	TCGA__Misssense_MTR
									MSH2 in Pancan	PTV	additive	8	Discovery	RDGVs	TCGA__PTV
									MSH2 in Pancan	PTV	additive	8	Validation	RDGVs	WGS__PTV
									MSH2 in Pancan	PTV	dominant	8	Discovery	RDGVs	TCGA__PTV
									MSH2 in Pancan	PTV	dominant	8	Validation	RDGVs	WGS__PTV
									MSH2 in Pancan	PTV_Misssense_CADD25	additive	30	Validation	RDGVs	WGS__PTV_Misssense_CADD25
									MSH2 in Pancan	PTV_Misssense_CADD25	additive	47	Discovery	RDGVs	TCGA__PTV_Misssense_CADD25
									MSH2 in Pancan	PTV_Misssense_CADD25	dominant	30	Validation	RDGVs	WGS__PTV_Misssense_CADD25
									MSH2 in Pancan	PTV_Misssense_CADD25	dominant	47	Discovery	RDGVs	TCGA__PTV_Misssense_CADD25
									MSH3 in Pancan	PTV_Misssense_CADD15	additive	41	Validation	RDGVs	WGS__PTV_Misssense_CADD15
									MSH3 in Pancan	PTV_Misssense_CADD15	additive	74	Discovery	RDGVs	TCGA__PTV_Misssense_CADD15
									MTOR in Prostate	PTV_Misssense_CADD15	additive	4	Discovery	RDGVs	TCGA__PTV_Misssense_CADD15
									MTOR in Prostate	PTV_Misssense_CADD15	additive	6	Validation	RDGVs	WGS__PTV_Misssense_CADD15
									MTOR in Prostate	PTV_Misssense_CADD15	dominant	4	Discovery	RDGVs	TCGA__PTV_Misssense_CADD15
									MTOR in Prostate	PTV_Misssense_CADD15	dominant	6	Validation	RDGVs	WGS__PTV_Misssense_CADD15
									NCAPD2 in Colon_Rectum	PTV_Misssense_CADD25	additive	2	Discovery	RDGVs	TCGA__PTV_Misssense_CADD25
									NCAPD2 in Colon_Rectum	PTV_Misssense_CADD25	additive	3	Validation	RDGVs	WGS__PTV_Misssense_CADD25
									NCAPG2 in Pancan	Misssense_MTR	additive	4	Validation	RDGVs	WGS__Misssense_MTR
									NCAPG2 in Pancan	Misssense_MTR	additive	9	Discovery	RDGVs	TCGA__Misssense_MTR
									NCAPG2 in Pancan	Misssense_MTR	dominant	4	Validation	RDGVs	WGS__Misssense_MTR
									NCAPG2 in Pancan	Misssense_MTR	dominant	9	Discovery	RDGVs	TCGA__Misssense_MTR
									NFRKB in Breast	PTV_Misssense_CADD15	dominant	15	Validation	RDGVs	WGS__PTV_Misssense_CADD15
									NFRKB in Breast	PTV_Misssense_CADD15	dominant	18	Discovery	RDGVs	TCGA__PTV_Misssense_CADD15
									PALB2 in Pancan	PTV	additive	9	Validation	RDGVs	WGS__PTV
									PALB2 in Pancan	PTV	additive	19	Discovery	RDGVs	TCGA__PTV
									PALB2 in Pancan	PTV	dominant	9	Validation	RDGVs	WGS__PTV
									PALB2 in Pancan	PTV	dominant	19	Discovery	RDGVs	TCGA__PTV
									PALB2 in Pancan	PTV	recessive	3	Validation	RDGVs + LOH	WGS__PTV
									PALB2 in Pancan	PTV	recessive	4	Discovery	RDGVs + LOH	TCGA__PTV
									PALB2 in Pancan	PTV_Misssense_CADD15	additive	31	Validation	RDGVs	WGS__PTV_Misssense_CADD15
									PALB2 in Pancan	PTV_Misssense_CADD15	additive	56	Discovery	RDGVs	TCGA__PTV_Misssense_CADD15
									PALB2 in Pancan	PTV_Misssense_CADD15	dominant	31	Validation	RDGVs	WGS__PTV_Misssense_CADD15
									PALB2 in Pancan	PTV_Misssense_CADD15	dominant	56	Discovery	RDGVs	TCGA__PTV_Misssense_CADD15
									PALB2 in Pancan	PTV_Misssense_CADD15	recessive	4	Validation	RDGVs + LOH	WGS__PTV_Misssense_CADD15
									PALB2 in Pancan	PTV_Misssense_CADD15	recessive	5	Discovery	RDGVs + LOH	TCGA__PTV_Misssense_CADD15
									PALB2 in Pancan	PTV_Misssense_CADD25	additive	11	Validation	RDGVs	WGS__PTV_Misssense_CADD25
									PALB2 in Pancan	PTV_Misssense_CADD25	additive	39	Discovery	RDGVs	TCGA__PTV_Misssense_CADD25
									PALB2 in Pancan	PTV_Misssense_CADD25	dominant	11	Validation	RDGVs	WGS__PTV_Misssense_CADD25
									PALB2 in Pancan	PTV_Misssense_CADD25	dominant	39	Discovery	RDGVs	TCGA__PTV_Misssense_CADD25
									PALB2 in Pancan	PTV_Misssense_CADD25	recessive	3	Validation	RDGVs + LOH	WGS__PTV_Misssense_CADD25
									PALB2 in Pancan	PTV_Misssense_CADD25	recessive	5	Discovery	RDGVs + LOH	TCGA__PTV_Misssense_CADD25
									PAXIP1 in Skin	PTV_Misssense_CADD15	additive	3	Validation	RDGVs	WGS__PTV_Misssense_CADD15
									PAXIP1 in Skin	PTV_Misssense_CADD15	additive	5	Discovery	RDGVs	TCGA__PTV_Misssense_CADD15
									PAXIP1 in Skin	PTV_Misssense_CADD15	dominant	3	Validation	RDGVs	WGS__PTV_Misssense_CADD15
									PAXIP1 in Skin	PTV_Misssense_CADD15	dominant	5	Discovery	RDGVs	TCGA__PTV_Misssense_CADD15
									PER1 in Breast	PTV_Misssense_CADD15	additive	10	Discovery	RDGVs	TCGA__PTV_Misssense_CADD15
									PER1 in Breast	PTV_Misssense_CADD15	additive	17	Validation	RDGVs	WGS__PTV_Misssense_CADD15
									PER1 in Breast	PTV_Misssense_CADD15	recessive	3	Discovery	RDGVs + LOH	TCGA__PTV_Misssense_CADD15
									PER1 in Breast	PTV_Misssense_CADD15	recessive	8	Validation	RDGVs + LOH	WGS__PTV_Misssense_CADD15
									PIK3C2B in Lung_sq	PTV_Misssense_CADD15	additive	4	Validation	RDGVs	WGS__PTV_Misssense_CADD15
									PIK3C2B in Lung_sq	PTV_Misssense_CADD15	additive	7	Discovery	RDGVs	TCGA__PTV_Misssense_CADD15
									PIK3C2B in Lung_sq	PTV_Misssense_CADD15	dominant	4	Validation	RDGVs	WGS__PTV_Misssense_CADD15
									PIK3C2B in Lung_sq	PTV_Misssense_CADD15	dominant	7	Discovery	RDGVs	TCGA__PTV_Misssense_CADD15
									POT1 in Pancan	PTV_Misssense_CADD25	dominant	7	Validation	RDGVs	WGS__PTV_Misssense_CADD25
									POT1 in Pancan	PTV_Misssense_CADD25	dominant	20	Discovery	RDGVs	TCGA__PTV_Misssense_CADD25
									RAD51 in Pancan	PTV_Misssense_CADD15	dominant	9	Discovery	RDGVs	TCGA__PTV_Misssense_CADD15
									RAD51 in Pancan	PTV_Misssense_CADD15	dominant	10	Validation	RDGVs	WGS__PTV_Misssense_CADD15
									RBBP5 in Pancan	PTV_Misssense_CADD15	additive	6	Validation	RDGVs	WGS__PTV_Misssense_CADD15
									RBBP5 in Pancan	PTV_Misssense_CADD15	additive	7	Discovery	RDGVs	TCGA__PTV_Misssense_CADD15
									RBBP5 in Pancan	PTV_Misssense_CADD15	dominant	6	Validation	RDGVs	WGS__PTV_Misssense_CADD15
									RBBP5 in Pancan	PTV_Misssense_CADD15	dominant	7	Discovery	RDGVs	TCGA__PTV_Misssense_CADD15
									RECQL in Pancan	Misssense_MTR	dominant	13	Discovery	RDGVs	TCGA__Misssense_MTR
									RECQL in Pancan	Misssense_MTR	dominant	13	Validation	RDGVs	WGS__Misssense_MTR
									REV3L in Pancan	PTV_Misssense_CADD15	recessive	10	Discovery	RDGVs + LOH	TCGA__PTV_Misssense_CADD15
									REV3L in Pancan	PTV_Misssense_CADD15	recessive	22	Validation	RDGVs + LOH	WGS__PTV_Misssense_CADD15
									RIF1 in Skin	PTV_Misssense_CADD15	additive	6	Validation	RDGVs	WGS__PTV_Misssense_CADD15
									RIF1 in Skin	PTV_Misssense_CADD15	additive	8	Discovery	RDGVs	TCGA__PTV_Misssense_CADD15
									RIF1 in Skin	PTV_Misssense_CADD15	dominant	6	Validation	RDGVs	WGS__PTV_Misssense_CADD15
									RIF1 in Skin	PTV_Misssense_CADD15	dominant	8	Discovery	RDGVs	TCGA__PTV_Misssense_CADD15
									SETD1A in Breast	Misssense_MTR	additive	2	Validation	RDGVs	WGS__Misssense_MTR
									SETD1A in Breast	Misssense_MTR	additive	3	Discovery	RDGVs	TCGA__Misssense_MTR
									SETD1A in Breast	Misssense_MTR	dominant	2	Validation	RDGVs	WGS__Misssense_MTR
									SETD1A in Breast	Misssense_MTR	dominant	3	Discovery	RDGVs	TCGA__Misssense_MTR
									SETD1A in Breast	PTV_Misssense_CADD15	additive	10	Discovery	RDGVs	TCGA__PTV_Misssense_CADD15
									SETD1A in Breast	PTV_Misssense_CADD15	additive	11	Validation	RDGVs	WGS__PTV_Misssense_CADD15
									SETD1A in Breast	PTV_Misssense_CADD15	dominant	10	Discovery	RDGVs	TCGA__PTV_Misssense_CADD15
									SETD1A in Breast	PTV_Misssense_CADD15	dominant	11	Validation	RDGVs	WGS__PTV_Misssense_CADD15
									SMC1B in Pancan	PTV_Misssense_CADD25	additive	9	Validation	RDGVs	WGS__PTV_Misssense_CADD25
									SMC1B in Pancan	PTV_Misssense_CADD25	additive	15	Discovery	RDGVs	TCGA__PTV_Misssense_CADD25
									SMC2 in Skin	PTV_Misssense_CADD15	dominant	4	Discovery	RDGVs	TCGA__PTV_Misssense_CADD15
									SMC2 in Skin	PTV_Misssense_CADD15	dominant	4	Validation	RDGVs	WGS__PTV_Misssense_CADD15
									TOP2A in Pancan	Misssense_MTR	dominant	5	Validation	RDGVs	WGS__Misssense_MTR
									TOP2A in Pancan	Misssense_MTR	dominant	6	Discovery	RDGVs	TCGA__Misssense_MTR
									TP53BP1 in Skin	PTV_Misssense_CADD15	additive	8	Validation	RDGVs	WGS__PTV_Misssense_CADD15
									TP53BP1 in Skin	PTV_Misssense_CADD15	additive	9	Discovery	RDGVs	TCGA__PTV_Misssense_CADD15
									TRRAP in Ovary	PTV_Misssense_CADD15	additive	6	Validation	RDGVs	WGS__PTV_Misssense_CADD15
									TRRAP in Ovary	PTV_Misssense_CADD15	additive	9	Discovery	RDGVs	TCGA__PTV_Misssense_CADD15
									TRRAP in Ovary	PTV_Misssense_CADD15	dominant	6	Validation	RDGVs	WGS__PTV_Misssense_CADD15
									TRRAP in Ovary	PTV_Misssense_CADD15	dominant	9	Discovery	RDGVs	TCGA__PTV_Misssense_CADD15
									TTI2 in Prostate	PTV_Misssense_CADD15	additive	2	Discovery	RDGVs	TCGA__PTV_Misssense_CADD15
									TTI2 in Prostate	PTV_Misssense_CADD15	additive	2	Validation	RDGVs	WGS__PTV_Misssense_CADD15
									TTI2 in Prostate	PTV_Misssense_CADD15	dominant	2	Discovery	RDGVs	TCGA__PTV_Misssense_CADD15
									TTI2 in Prostate	PTV_Misssense_CADD15	dominant	2	Validation	RDGVs	WGS__PTV_Misssense_CADD15

## Sheet: Figure 4abcd
Figure 4abcd
a				b				c				d
random	n_interactions	number_observed		random	n_interactions	number_observed		random	n_interactions	number_observed		random	n_interactions	number_observed
1	13	32		1	13	21		1	7	16		1	13	19
2	29	32		2	17	21		2	8	16		2	14	19
3	18	32		3	14	21		3	8	16		3	10	19
4	19	32		4	16	21		4	11	16		4	13	19
5	15	32		5	16	21		5	8	16		5	18	19
6	16	32		6	16	21		6	10	16		6	15	19
7	15	32		7	16	21		7	3	16		7	11	19
8	17	32		8	18	21		8	10	16		8	14	19
9	17	32		9	17	21		9	9	16		9	15	19
10	14	32		10	17	21		10	10	16		10	17	19
11	20	32		11	16	21		11	5	16		11	12	19
12	15	32		12	17	21		12	11	16		12	15	19
13	16	32		13	15	21		13	8	16		13	14	19
14	12	32		14	18	21		14	9	16		14	16	19
15	17	32		15	14	21		15	13	16		15	15	19
16	20	32		16	12	21		16	12	16		16	12	19
17	14	32		17	13	21		17	6	16		17	12	19
18	21	32		18	17	21		18	7	16		18	15	19
19	15	32		19	14	21		19	11	16		19	12	19
20	22	32		20	14	21		20	7	16		20	13	19
21	16	32		21	12	21		21	10	16		21	15	19
22	17	32		22	13	21		22	12	16		22	15	19
23	10	32		23	16	21		23	10	16		23	11	19
24	23	32		24	15	21		24	11	16		24	16	19
25	14	32		25	12	21		25	5	16		25	13	19
26	12	32		26	14	21		26	9	16		26	11	19
27	13	32		27	15	21		27	8	16		27	15	19
28	19	32		28	18	21		28	6	16		28	15	19
29	19	32		29	17	21		29	6	16		29	15	19
30	16	32		30	16	21		30	5	16		30	15	19
31	16	32		31	13	21		31	11	16		31	12	19
32	16	32		32	11	21		32	10	16		32	13	19
33	22	32		33	13	21		33	5	16		33	15	19
34	19	32		34	18	21		34	11	16		34	16	19
35	14	32		35	16	21		35	11	16		35	11	19
36	10	32		36	14	21		36	10	16		36	12	19
37	15	32		37	14	21		37	7	16		37	14	19
38	15	32		38	12	21		38	14	16		38	14	19
39	11	32		39	16	21		39	9	16		39	12	19
40	19	32		40	18	21		40	13	16		40	15	19
41	19	32		41	14	21		41	10	16		41	15	19
42	14	32		42	20	21		42	17	16		42	12	19
43	15	32		43	20	21		43	9	16		43	13	19
44	17	32		44	16	21		44	7	16		44	16	19
45	15	32		45	20	21		45	10	16		45	13	19
46	10	32		46	18	21		46	10	16		46	15	19
47	8	32		47	14	21		47	12	16		47	15	19
48	14	32		48	12	21		48	8	16		48	11	19
49	19	32		49	15	21		49	17	16		49	14	19
50	23	32		50	14	21		50	12	16		50	17	19
51	14	32		51	17	21		51	7	16		51	17	19
52	16	32		52	14	21		52	12	16		52	15	19
53	12	32		53	16	21		53	15	16		53	20	19
54	13	32		54	15	21		54	9	16		54	12	19
55	14	32		55	18	21		55	12	16		55	17	19
56	14	32		56	16	21		56	9	16		56	11	19
57	14	32		57	9	21		57	15	16		57	10	19
58	25	32		58	14	21		58	14	16		58	14	19
59	10	32		59	21	21		59	7	16		59	16	19
60	15	32		60	13	21		60	13	16		60	13	19
61	12	32		61	20	21		61	7	16		61	15	19
62	14	32		62	17	21		62	11	16		62	13	19
63	16	32		63	13	21		63	14	16		63	12	19
64	19	32		64	16	21		64	9	16		64	17	19
65	14	32		65	18	21		65	11	16		65	17	19
66	16	32		66	18	21		66	16	16		66	14	19
67	17	32		67	9	21		67	10	16		67	12	19
68	14	32		68	10	21		68	10	16		68	10	19
69	17	32		69	15	21		69	12	16		69	13	19
70	14	32		70	14	21		70	7	16		70	15	19
71	15	32		71	17	21		71	9	16		71	18	19
72	24	32		72	15	21		72	12	16		72	16	19
73	14	32		73	18	21		73	6	16		73	14	19
74	15	32		74	19	21		74	8	16		74	16	19
75	21	32		75	18	21		75	11	16		75	14	19
76	17	32		76	12	21		76	4	16		76	10	19
77	18	32		77	12	21		77	5	16		77	11	19
78	17	32		78	18	21		78	9	16		78	14	19
79	13	32		79	13	21		79	8	16		79	13	19
80	15	32		80	18	21		80	6	16		80	11	19
81	33	32		81	17	21		81	11	16		81	17	19
82	13	32		82	16	21		82	7	16		82	13	19
83	11	32		83	15	21		83	7	16		83	11	19
84	8	32		84	15	21		84	22	16		84	13	19
85	15	32		85	15	21		85	14	16		85	12	19
86	13	32		86	16	21		86	10	16		86	16	19
87	15	32		87	12	21		87	12	16		87	12	19
88	20	32		88	12	21		88	8	16		88	11	19
89	17	32		89	9	21		89	12	16		89	10	19
90	12	32		90	14	21		90	13	16		90	15	19
91	11	32		91	17	21		91	8	16		91	13	19
92	14	32		92	15	21		92	12	16		92	14	19
93	18	32		93	12	21		93	8	16		93	11	19
94	9	32		94	14	21		94	14	16		94	13	19
95	10	32		95	18	21		95	13	16		95	17	19
96	15	32		96	17	21		96	13	16		96	15	19
97	12	32		97	16	21		97	16	16		97	14	19
98	14	32		98	17	21		98	5	16		98	15	19
99	9	32		99	12	21		99	8	16		99	8	19
100	17	32		100	11	21		100	7	16		100	10	19
101	13	32		101	20	21		101	12	16		101	17	19
102	13	32		102	14	21		102	8	16		102	12	19
103	9	32		103	16	21		103	8	16		103	18	19
104	9	32		104	13	21		104	10	16		104	11	19
105	14	32		105	17	21		105	8	16		105	15	19
106	17	32		106	12	21		106	10	16		106	11	19
107	13	32		107	12	21		107	10	16		107	12	19
108	15	32		108	17	21		108	12	16		108	12	19
109	23	32		109	13	21		109	15	16		109	13	19
110	9	32		110	14	21		110	12	16		110	12	19
111	20	32		111	18	21		111	15	16		111	17	19
112	18	32		112	15	21		112	11	16		112	16	19
113	16	32		113	20	21		113	6	16		113	19	19
114	10	32		114	18	21		114	10	16		114	16	19
115	15	32		115	21	21		115	17	16		115	17	19
116	21	32		116	17	21		116	10	16		116	16	19
117	15	32		117	11	21		117	4	16		117	12	19
118	15	32		118	14	21		118	10	16		118	12	19
119	21	32		119	20	21		119	10	16		119	16	19
120	9	32		120	17	21		120	7	16		120	13	19
121	15	32		121	14	21		121	6	16		121	11	19
122	22	32		122	13	21		122	10	16		122	12	19
123	14	32		123	17	21		123	5	16		123	14	19
124	16	32		124	16	21		124	8	16		124	16	19
125	15	32		125	16	21		125	6	16		125	15	19
126	10	32		126	19	21		126	11	16		126	16	19
127	14	32		127	15	21		127	11	16		127	10	19
128	21	32		128	16	21		128	11	16		128	15	19
129	11	32		129	15	21		129	10	16		129	17	19
130	13	32		130	18	21		130	12	16		130	15	19
131	13	32		131	17	21		131	10	16		131	14	19
132	16	32		132	12	21		132	6	16		132	11	19
133	14	32		133	14	21		133	7	16		133	11	19
134	14	32		134	17	21		134	8	16		134	15	19
135	17	32		135	13	21		135	9	16		135	13	19
136	13	32		136	15	21		136	13	16		136	12	19
137	29	32		137	18	21		137	13	16		137	13	19
138	20	32		138	16	21		138	10	16		138	15	19
139	13	32		139	18	21		139	12	16		139	15	19
140	12	32		140	14	21		140	6	16		140	11	19
141	14	32		141	17	21		141	10	16		141	17	19
142	19	32		142	13	21		142	11	16		142	13	19
143	12	32		143	13	21		143	5	16		143	14	19
144	9	32		144	17	21		144	9	16		144	19	19
145	17	32		145	17	21		145	7	16		145	13	19
146	19	32		146	17	21		146	11	16		146	15	19
147	13	32		147	13	21		147	10	16		147	11	19
148	16	32		148	13	21		148	11	16		148	12	19
149	10	32		149	13	21		149	9	16		149	15	19
150	21	32		150	16	21		150	12	16		150	16	19
151	20	32		151	13	21		151	11	16		151	12	19
152	7	32		152	17	21		152	6	16		152	15	19
153	13	32		153	17	21		153	12	16		153	16	19
154	11	32		154	17	21		154	14	16		154	18	19
155	11	32		155	13	21		155	12	16		155	12	19
156	16	32		156	14	21		156	6	16		156	16	19
157	14	32		157	14	21		157	7	16		157	16	19
158	15	32		158	15	21		158	9	16		158	14	19
159	13	32		159	12	21		159	7	16		159	12	19
160	14	32		160	18	21		160	5	16		160	15	19
161	17	32		161	13	21		161	13	16		161	12	19
162	12	32		162	20	21		162	11	16		162	14	19
163	23	32		163	16	21		163	6	16		163	14	19
164	19	32		164	18	21		164	8	16		164	18	19
165	19	32		165	16	21		165	7	16		165	15	19
166	15	32		166	18	21		166	11	16		166	18	19
167	21	32		167	15	21		167	11	16		167	13	19
168	21	32		168	16	21		168	14	16		168	17	19
169	18	32		169	12	21		169	12	16		169	12	19
170	16	32		170	19	21		170	12	16		170	20	19
171	15	32		171	13	21		171	6	16		171	11	19
172	18	32		172	11	21		172	10	16		172	7	19
173	23	32		173	10	21		173	10	16		173	10	19
174	16	32		174	15	21		174	8	16		174	12	19
175	6	32		175	14	21		175	9	16		175	14	19
176	21	32		176	18	21		176	12	16		176	19	19
177	14	32		177	12	21		177	9	16		177	12	19
178	13	32		178	16	21		178	5	16		178	16	19
179	13	32		179	17	21		179	8	16		179	16	19
180	21	32		180	13	21		180	6	16		180	13	19
181	20	32		181	15	21		181	14	16		181	15	19
182	12	32		182	16	21		182	12	16		182	16	19
183	21	32		183	13	21		183	11	16		183	15	19
184	12	32		184	15	21		184	10	16		184	14	19
185	21	32		185	15	21		185	8	16		185	13	19
186	16	32		186	15	21		186	13	16		186	13	19
187	12	32		187	11	21		187	8	16		187	13	19
188	14	32		188	12	21		188	5	16		188	14	19
189	19	32		189	13	21		189	10	16		189	9	19
190	13	32		190	12	21		190	14	16		190	8	19
191	17	32		191	10	21		191	10	16		191	10	19
192	12	32		192	14	21		192	8	16		192	12	19
193	19	32		193	13	21		193	8	16		193	14	19
194	13	32		194	14	21		194	10	16		194	13	19
195	10	32		195	16	21		195	11	16		195	16	19
196	15	32		196	16	21		196	12	16		196	15	19
197	21	32		197	10	21		197	12	16		197	8	19
198	25	32		198	17	21		198	12	16		198	14	19
199	8	32		199	18	21		199	8	16		199	11	19
200	20	32		200	13	21		200	11	16		200	17	19
201	13	32		201	14	21		201	8	16		201	11	19
202	12	32		202	17	21		202	16	16		202	17	19
203	10	32		203	11	21		203	10	16		203	13	19
204	10	32		204	16	21		204	12	16		204	12	19
205	14	32		205	19	21		205	9	16		205	16	19
206	18	32		206	15	21		206	4	16		206	15	19
207	15	32		207	23	21		207	7	16		207	21	19
208	12	32		208	14	21		208	7	16		208	14	19
209	19	32		209	15	21		209	8	16		209	12	19
210	14	32		210	15	21		210	9	16		210	10	19
211	15	32		211	17	21		211	7	16		211	15	19
212	16	32		212	13	21		212	8	16		212	13	19
213	10	32		213	14	21		213	9	16		213	15	19
214	10	32		214	16	21		214	9	16		214	15	19
215	11	32		215	14	21		215	9	16		215	14	19
216	12	32		216	13	21		216	5	16		216	13	19
217	10	32		217	13	21		217	8	16		217	13	19
218	13	32		218	16	21		218	10	16		218	15	19
219	14	32		219	17	21		219	10	16		219	19	19
220	18	32		220	15	21		220	8	16		220	13	19
221	19	32		221	15	21		221	9	16		221	15	19
222	19	32		222	16	21		222	9	16		222	15	19
223	15	32		223	11	21		223	11	16		223	9	19
224	19	32		224	17	21		224	11	16		224	14	19
225	19	32		225	13	21		225	12	16		225	12	19
226	15	32		226	13	21		226	8	16		226	12	19
227	13	32		227	16	21		227	6	16		227	11	19
228	16	32		228	11	21		228	6	16		228	12	19
229	12	32		229	15	21		229	8	16		229	16	19
230	25	32		230	13	21		230	9	16		230	11	19
231	19	32		231	18	21		231	9	16		231	12	19
232	13	32		232	11	21		232	9	16		232	11	19
233	12	32		233	15	21		233	10	16		233	12	19
234	15	32		234	14	21		234	12	16		234	15	19
235	10	32		235	14	21		235	11	16		235	12	19
236	10	32		236	10	21		236	8	16		236	12	19
237	15	32		237	14	21		237	12	16		237	14	19
238	11	32		238	15	21		238	8	16		238	15	19
239	21	32		239	10	21		239	11	16		239	12	19
240	13	32		240	18	21		240	9	16		240	17	19
241	15	32		241	15	21		241	7	16		241	14	19
242	23	32		242	13	21		242	9	16		242	9	19
243	13	32		243	18	21		243	12	16		243	17	19
244	16	32		244	20	21		244	12	16		244	17	19
245	12	32		245	14	21		245	13	16		245	15	19
246	15	32		246	16	21		246	11	16		246	10	19
247	16	32		247	15	21		247	12	16		247	18	19
248	13	32		248	15	21		248	6	16		248	16	19
249	23	32		249	21	21		249	11	16		249	22	19
250	12	32		250	18	21		250	5	16		250	12	19
251	16	32		251	13	21		251	9	16		251	16	19
252	17	32		252	12	21		252	13	16		252	16	19
253	10	32		253	13	21		253	10	16		253	12	19
254	11	32		254	13	21		254	12	16		254	11	19
255	16	32		255	15	21		255	15	16		255	13	19
256	20	32		256	18	21		256	15	16		256	19	19
257	17	32		257	15	21		257	5	16		257	16	19
258	14	32		258	15	21		258	18	16		258	13	19
259	12	32		259	18	21		259	9	16		259	15	19
260	16	32		260	17	21		260	7	16		260	15	19
261	12	32		261	15	21		261	10	16		261	13	19
262	15	32		262	13	21		262	15	16		262	12	19
263	20	32		263	14	21		263	10	16		263	16	19
264	14	32		264	13	21		264	8	16		264	12	19
265	12	32		265	12	21		265	12	16		265	14	19
266	14	32		266	14	21		266	12	16		266	14	19
267	18	32		267	16	21		267	12	16		267	13	19
268	20	32		268	15	21		268	15	16		268	13	19
269	16	32		269	18	21		269	11	16		269	18	19
270	16	32		270	16	21		270	10	16		270	13	19
271	19	32		271	16	21		271	7	16		271	13	19
272	15	32		272	15	21		272	12	16		272	13	19
273	14	32		273	14	21		273	10	16		273	10	19
274	14	32		274	15	21		274	8	16		274	12	19
275	17	32		275	18	21		275	10	16		275	16	19
276	18	32		276	20	21		276	17	16		276	17	19
277	15	32		277	18	21		277	10	16		277	15	19
278	14	32		278	15	21		278	10	16		278	14	19
279	15	32		279	13	21		279	10	16		279	11	19
280	16	32		280	14	21		280	16	16		280	11	19
281	13	32		281	14	21		281	12	16		281	14	19
282	15	32		282	15	21		282	8	16		282	15	19
283	9	32		283	18	21		283	12	16		283	17	19
284	17	32		284	17	21		284	10	16		284	17	19
285	22	32		285	16	21		285	12	16		285	15	19
286	15	32		286	20	21		286	10	16		286	17	19
287	17	32		287	15	21		287	6	16		287	15	19
288	13	32		288	13	21		288	6	16		288	9	19
289	16	32		289	16	21		289	7	16		289	12	19
290	18	32		290	19	21		290	14	16		290	18	19
291	13	32		291	17	21		291	5	16		291	17	19
292	13	32		292	18	21		292	8	16		292	14	19
293	21	32		293	13	21		293	11	16		293	11	19
294	11	32		294	17	21		294	19	16		294	17	19
295	17	32		295	12	21		295	5	16		295	12	19
296	26	32		296	14	21		296	9	16		296	12	19
297	22	32		297	11	21		297	7	16		297	10	19
298	17	32		298	14	21		298	10	16		298	15	19
299	11	32		299	10	21		299	3	16		299	10	19
300	11	32		300	15	21		300	8	16		300	15	19
301	20	32		301	18	21		301	13	16		301	19	19
302	17	32		302	18	21		302	8	16		302	15	19
303	18	32		303	17	21		303	12	16		303	18	19
304	19	32		304	14	21		304	8	16		304	14	19
305	26	32		305	13	21		305	7	16		305	10	19
306	24	32		306	16	21		306	9	16		306	15	19
307	14	32		307	16	21		307	9	16		307	16	19
308	23	32		308	18	21		308	9	16		308	14	19
309	12	32		309	15	21		309	6	16		309	15	19
310	15	32		310	16	21		310	6	16		310	12	19
311	13	32		311	19	21		311	14	16		311	17	19
312	10	32		312	16	21		312	12	16		312	14	19
313	18	32		313	16	21		313	12	16		313	14	19
314	17	32		314	15	21		314	11	16		314	14	19
315	15	32		315	20	21		315	6	16		315	18	19
316	11	32		316	12	21		316	9	16		316	13	19
317	21	32		317	19	21		317	7	16		317	15	19
318	8	32		318	14	21		318	10	16		318	13	19
319	20	32		319	15	21		319	9	16		319	12	19
320	11	32		320	14	21		320	5	16		320	16	19
321	13	32		321	19	21		321	10	16		321	14	19
322	18	32		322	15	21		322	8	16		322	11	19
323	17	32		323	14	21		323	9	16		323	11	19
324	13	32		324	16	21		324	12	16		324	16	19
325	20	32		325	14	21		325	9	16		325	13	19
326	12	32		326	16	21		326	12	16		326	14	19
327	11	32		327	16	21		327	7	16		327	14	19
328	21	32		328	17	21		328	12	16		328	16	19
329	17	32		329	17	21		329	9	16		329	16	19
330	19	32		330	15	21		330	6	16		330	13	19
331	17	32		331	10	21		331	11	16		331	9	19
332	17	32		332	18	21		332	6	16		332	17	19
333	17	32		333	15	21		333	7	16		333	11	19
334	14	32		334	16	21		334	10	16		334	11	19
335	16	32		335	16	21		335	10	16		335	15	19
336	22	32		336	15	21		336	11	16		336	12	19
337	12	32		337	14	21		337	10	16		337	12	19
338	26	32		338	15	21		338	4	16		338	14	19
339	20	32		339	16	21		339	7	16		339	13	19
340	14	32		340	17	21		340	11	16		340	13	19
341	10	32		341	12	21		341	9	16		341	13	19
342	17	32		342	18	21		342	5	16		342	15	19
343	18	32		343	15	21		343	9	16		343	10	19
344	11	32		344	16	21		344	11	16		344	13	19
345	16	32		345	15	21		345	10	16		345	14	19
346	12	32		346	15	21		346	6	16		346	14	19
347	13	32		347	15	21		347	12	16		347	16	19
348	21	32		348	13	21		348	6	16		348	13	19
349	18	32		349	14	21		349	12	16		349	10	19
350	13	32		350	18	21		350	14	16		350	14	19
351	10	32		351	13	21		351	7	16		351	11	19
352	15	32		352	17	21		352	14	16		352	12	19
353	24	32		353	18	21		353	7	16		353	16	19
354	11	32		354	17	21		354	9	16		354	15	19
355	10	32		355	17	21		355	9	16		355	14	19
356	14	32		356	15	21		356	11	16		356	15	19
357	17	32		357	16	21		357	9	16		357	15	19
358	25	32		358	18	21		358	8	16		358	15	19
359	10	32		359	14	21		359	9	16		359	11	19
360	12	32		360	14	21		360	9	16		360	13	19
361	23	32		361	15	21		361	7	16		361	13	19
362	15	32		362	18	21		362	10	16		362	13	19
363	20	32		363	15	21		363	11	16		363	13	19
364	17	32		364	17	21		364	19	16		364	12	19
365	15	32		365	19	21		365	11	16		365	12	19
366	17	32		366	15	21		366	6	16		366	10	19
367	14	32		367	16	21		367	10	16		367	14	19
368	10	32		368	15	21		368	9	16		368	13	19
369	23	32		369	12	21		369	11	16		369	14	19
370	18	32		370	20	21		370	18	16		370	18	19
371	17	32		371	12	21		371	12	16		371	11	19
372	12	32		372	15	21		372	5	16		372	13	19
373	16	32		373	15	21		373	14	16		373	13	19
374	15	32		374	13	21		374	11	16		374	10	19
375	11	32		375	16	21		375	11	16		375	14	19
376	22	32		376	10	21		376	12	16		376	9	19
377	16	32		377	19	21		377	6	16		377	14	19
378	12	32		378	11	21		378	11	16		378	9	19
379	13	32		379	16	21		379	8	16		379	15	19
380	19	32		380	14	21		380	10	16		380	13	19
381	20	32		381	18	21		381	10	16		381	16	19
382	14	32		382	11	21		382	12	16		382	12	19
383	24	32		383	15	21		383	11	16		383	14	19
384	17	32		384	19	21		384	15	16		384	15	19
385	18	32		385	15	21		385	12	16		385	14	19
386	21	32		386	14	21		386	9	16		386	11	19
387	10	32		387	13	21		387	6	16		387	14	19
388	27	32		388	22	21		388	6	16		388	15	19
389	13	32		389	15	21		389	12	16		389	13	19
390	17	32		390	17	21		390	12	16		390	19	19
391	23	32		391	14	21		391	16	16		391	12	19
392	8	32		392	16	21		392	9	16		392	18	19
393	18	32		393	17	21		393	6	16		393	17	19
394	16	32		394	13	21		394	8	16		394	14	19
395	10	32		395	18	21		395	10	16		395	14	19
396	15	32		396	14	21		396	14	16		396	12	19
397	13	32		397	16	21		397	12	16		397	17	19
398	13	32		398	18	21		398	12	16		398	14	19
399	26	32		399	14	21		399	5	16		399	12	19
400	17	32		400	14	21		400	10	16		400	12	19
401	14	32		401	15	21		401	12	16		401	14	19
402	14	32		402	17	21		402	11	16		402	16	19
403	24	32		403	12	21		403	13	16		403	9	19
404	12	32		404	17	21		404	16	16		404	13	19
405	16	32		405	18	21		405	18	16		405	18	19
406	14	32		406	15	21		406	10	16		406	13	19
407	15	32		407	15	21		407	12	16		407	13	19
408	18	32		408	17	21		408	11	16		408	15	19
409	15	32		409	14	21		409	12	16		409	11	19
410	10	32		410	11	21		410	8	16		410	13	19
411	11	32		411	15	21		411	8	16		411	14	19
412	8	32		412	14	21		412	18	16		412	13	19
413	14	32		413	16	21		413	10	16		413	15	19
414	16	32		414	12	21		414	8	16		414	13	19
415	28	32		415	18	21		415	9	16		415	13	19
416	13	32		416	16	21		416	14	16		416	15	19
417	15	32		417	14	21		417	15	16		417	13	19
418	14	32		418	16	21		418	4	16		418	11	19
419	21	32		419	13	21		419	8	16		419	13	19
420	15	32		420	13	21		420	13	16		420	15	19
421	11	32		421	13	21		421	13	16		421	11	19
422	15	32		422	11	21		422	6	16		422	9	19
423	13	32		423	17	21		423	12	16		423	12	19
424	13	32		424	17	21		424	9	16		424	13	19
425	12	32		425	15	21		425	9	16		425	15	19
426	20	32		426	15	21		426	5	16		426	13	19
427	15	32		427	17	21		427	9	16		427	18	19
428	13	32		428	13	21		428	8	16		428	12	19
429	22	32		429	17	21		429	11	16		429	15	19
430	14	32		430	17	21		430	15	16		430	11	19
431	16	32		431	18	21		431	6	16		431	16	19
432	19	32		432	16	21		432	14	16		432	13	19
433	17	32		433	16	21		433	9	16		433	16	19
434	21	32		434	15	21		434	8	16		434	12	19
435	22	32		435	18	21		435	11	16		435	15	19
436	15	32		436	16	21		436	7	16		436	12	19
437	15	32		437	14	21		437	13	16		437	13	19
438	13	32		438	19	21		438	14	16		438	16	19
439	15	32		439	12	21		439	8	16		439	11	19
440	13	32		440	18	21		440	14	16		440	17	19
441	16	32		441	14	21		441	10	16		441	13	19
442	22	32		442	19	21		442	6	16		442	16	19
443	18	32		443	12	21		443	10	16		443	14	19
444	12	32		444	14	21		444	7	16		444	13	19
445	14	32		445	15	21		445	9	16		445	15	19
446	19	32		446	15	21		446	15	16		446	19	19
447	21	32		447	15	21		447	7	16		447	16	19
448	13	32		448	14	21		448	10	16		448	15	19
449	16	32		449	10	21		449	9	16		449	11	19
450	18	32		450	15	21		450	18	16		450	12	19
451	20	32		451	17	21		451	6	16		451	19	19
452	25	32		452	14	21		452	16	16		452	10	19
453	16	32		453	15	21		453	10	16		453	18	19
454	30	32		454	13	21		454	11	16		454	13	19
455	15	32		455	18	21		455	9	16		455	17	19
456	18	32		456	10	21		456	17	16		456	10	19
457	16	32		457	16	21		457	8	16		457	17	19
458	16	32		458	15	21		458	13	16		458	13	19
459	12	32		459	14	21		459	7	16		459	14	19
460	10	32		460	11	21		460	8	16		460	13	19
461	17	32		461	15	21		461	15	16		461	12	19
462	18	32		462	16	21		462	10	16		462	12	19
463	12	32		463	13	21		463	8	16		463	14	19
464	19	32		464	14	21		464	11	16		464	11	19
465	18	32		465	14	21		465	8	16		465	12	19
466	17	32		466	14	21		466	9	16		466	14	19
467	15	32		467	17	21		467	11	16		467	16	19
468	15	32		468	17	21		468	8	16		468	16	19
469	18	32		469	18	21		469	9	16		469	17	19
470	13	32		470	16	21		470	9	16		470	16	19
471	12	32		471	12	21		471	19	16		471	13	19
472	16	32		472	17	21		472	9	16		472	16	19
473	13	32		473	13	21		473	7	16		473	12	19
474	16	32		474	18	21		474	8	16		474	21	19
475	15	32		475	17	21		475	15	16		475	16	19
476	16	32		476	14	21		476	12	16		476	11	19
477	18	32		477	15	21		477	7	16		477	15	19
478	17	32		478	18	21		478	13	16		478	18	19
479	15	32		479	16	21		479	9	16		479	16	19
480	15	32		480	17	21		480	8	16		480	14	19
481	17	32		481	15	21		481	9	16		481	12	19
482	14	32		482	16	21		482	12	16		482	16	19
483	18	32		483	11	21		483	9	16		483	10	19
484	17	32		484	15	21		484	7	16		484	16	19
485	13	32		485	13	21		485	14	16		485	12	19
486	24	32		486	16	21		486	12	16		486	12	19
487	16	32		487	18	21		487	10	16		487	13	19
488	16	32		488	19	21		488	13	16		488	20	19
489	20	32		489	17	21		489	9	16		489	17	19
490	16	32		490	14	21		490	11	16		490	13	19
491	14	32		491	11	21		491	10	16		491	11	19
492	13	32		492	20	21		492	8	16		492	15	19
493	15	32		493	20	21		493	7	16		493	17	19
494	23	32		494	14	21		494	11	16		494	14	19
495	14	32		495	13	21		495	21	16		495	15	19
496	14	32		496	14	21		496	11	16		496	13	19
497	11	32		497	13	21		497	7	16		497	9	19
498	21	32		498	19	21		498	13	16		498	14	19
499	25	32		499	12	21		499	12	16		499	10	19
500	15	32		500	18	21		500	7	16		500	16	19
501	7	32		501	15	21		501	4	16		501	13	19
502	13	32		502	15	21		502	7	16		502	13	19
503	18	32		503	15	21		503	14	16		503	15	19
504	12	32		504	15	21		504	10	16		504	14	19
505	12	32		505	13	21		505	8	16		505	13	19
506	11	32		506	12	21		506	23	16		506	16	19
507	17	32		507	9	21		507	9	16		507	9	19
508	16	32		508	20	21		508	8	16		508	15	19
509	16	32		509	15	21		509	11	16		509	11	19
510	14	32		510	16	21		510	8	16		510	17	19
511	10	32		511	17	21		511	9	16		511	17	19
512	10	32		512	15	21		512	11	16		512	14	19
513	18	32		513	18	21		513	15	16		513	16	19
514	12	32		514	16	21		514	11	16		514	15	19
515	13	32		515	18	21		515	9	16		515	13	19
516	15	32		516	14	21		516	9	16		516	11	19
517	15	32		517	14	21		517	5	16		517	9	19
518	15	32		518	12	21		518	9	16		518	11	19
519	16	32		519	16	21		519	12	16		519	14	19
520	20	32		520	17	21		520	7	16		520	17	19
521	18	32		521	10	21		521	14	16		521	11	19
522	16	32		522	13	21		522	12	16		522	13	19
523	14	32		523	14	21		523	9	16		523	14	19
524	12	32		524	18	21		524	10	16		524	15	19
525	16	32		525	12	21		525	10	16		525	9	19
526	28	32		526	12	21		526	13	16		526	11	19
527	16	32		527	13	21		527	8	16		527	14	19
528	15	32		528	18	21		528	9	16		528	15	19
529	22	32		529	16	21		529	10	16		529	18	19
530	15	32		530	16	21		530	6	16		530	13	19
531	15	32		531	12	21		531	10	16		531	13	19
532	17	32		532	16	21		532	9	16		532	15	19
533	14	32		533	18	21		533	11	16		533	18	19
534	16	32		534	12	21		534	8	16		534	12	19
535	16	32		535	15	21		535	6	16		535	15	19
536	18	32		536	16	21		536	6	16		536	15	19
537	17	32		537	20	21		537	10	16		537	18	19
538	10	32		538	13	21		538	6	16		538	9	19
539	14	32		539	18	21		539	5	16		539	16	19
540	17	32		540	14	21		540	12	16		540	11	19
541	7	32		541	14	21		541	12	16		541	13	19
542	12	32		542	13	21		542	15	16		542	11	19
543	11	32		543	17	21		543	9	16		543	14	19
544	15	32		544	17	21		544	10	16		544	13	19
545	17	32		545	15	21		545	7	16		545	15	19
546	21	32		546	12	21		546	10	16		546	12	19
547	12	32		547	13	21		547	9	16		547	15	19
548	13	32		548	15	21		548	13	16		548	15	19
549	20	32		549	16	21		549	5	16		549	13	19
550	20	32		550	13	21		550	3	16		550	10	19
551	19	32		551	13	21		551	8	16		551	9	19
552	15	32		552	16	21		552	10	16		552	17	19
553	13	32		553	16	21		553	10	16		553	14	19
554	15	32		554	13	21		554	16	16		554	12	19
555	15	32		555	16	21		555	12	16		555	13	19
556	20	32		556	10	21		556	10	16		556	7	19
557	13	32		557	15	21		557	9	16		557	10	19
558	19	32		558	16	21		558	9	16		558	14	19
559	24	32		559	13	21		559	8	16		559	15	19
560	13	32		560	14	21		560	11	16		560	12	19
561	18	32		561	14	21		561	14	16		561	11	19
562	19	32		562	15	21		562	5	16		562	12	19
563	12	32		563	20	21		563	11	16		563	19	19
564	17	32		564	15	21		564	9	16		564	15	19
565	16	32		565	17	21		565	11	16		565	14	19
566	20	32		566	16	21		566	8	16		566	10	19
567	12	32		567	13	21		567	13	16		567	10	19
568	8	32		568	13	21		568	12	16		568	16	19
569	15	32		569	14	21		569	12	16		569	12	19
570	24	32		570	11	21		570	8	16		570	15	19
571	14	32		571	18	21		571	7	16		571	17	19
572	14	32		572	13	21		572	12	16		572	14	19
573	23	32		573	16	21		573	16	16		573	16	19
574	21	32		574	15	21		574	11	16		574	15	19
575	18	32		575	14	21		575	11	16		575	17	19
576	17	32		576	19	21		576	5	16		576	13	19
577	19	32		577	14	21		577	6	16		577	12	19
578	22	32		578	17	21		578	11	16		578	12	19
579	16	32		579	15	21		579	15	16		579	14	19
580	19	32		580	9	21		580	14	16		580	11	19
581	13	32		581	15	21		581	15	16		581	15	19
582	11	32		582	18	21		582	6	16		582	19	19
583	15	32		583	15	21		583	7	16		583	10	19
584	20	32		584	14	21		584	5	16		584	14	19
585	20	32		585	17	21		585	12	16		585	16	19
586	10	32		586	16	21		586	9	16		586	13	19
587	16	32		587	17	21		587	8	16		587	12	19
588	19	32		588	18	21		588	11	16		588	17	19
589	15	32		589	16	21		589	9	16		589	14	19
590	18	32		590	15	21		590	12	16		590	13	19
591	13	32		591	13	21		591	10	16		591	9	19
592	18	32		592	15	21		592	5	16		592	14	19
593	20	32		593	16	21		593	9	16		593	16	19
594	23	32		594	16	21		594	7	16		594	17	19
595	13	32		595	12	21		595	11	16		595	12	19
596	16	32		596	21	21		596	4	16		596	20	19
597	13	32		597	14	21		597	6	16		597	12	19
598	13	32		598	17	21		598	8	16		598	16	19
599	14	32		599	14	21		599	5	16		599	13	19
600	10	32		600	17	21		600	7	16		600	17	19
601	13	32		601	17	21		601	10	16		601	16	19
602	9	32		602	17	21		602	10	16		602	20	19
603	22	32		603	18	21		603	8	16		603	14	19
604	16	32		604	21	21		604	9	16		604	17	19
605	20	32		605	17	21		605	13	16		605	13	19
606	27	32		606	19	21		606	4	16		606	18	19
607	25	32		607	19	21		607	9	16		607	15	19
608	17	32		608	9	21		608	11	16		608	13	19
609	14	32		609	12	21		609	8	16		609	11	19
610	13	32		610	11	21		610	15	16		610	10	19
611	21	32		611	16	21		611	9	16		611	17	19
612	13	32		612	18	21		612	7	16		612	14	19
613	13	32		613	21	21		613	5	16		613	17	19
614	16	32		614	17	21		614	11	16		614	12	19
615	14	32		615	14	21		615	4	16		615	11	19
616	14	32		616	16	21		616	5	16		616	13	19
617	12	32		617	16	21		617	9	16		617	12	19
618	13	32		618	17	21		618	5	16		618	13	19
619	11	32		619	16	21		619	6	16		619	12	19
620	15	32		620	15	21		620	10	16		620	13	19
621	12	32		621	12	21		621	13	16		621	12	19
622	14	32		622	14	21		622	7	16		622	12	19
623	18	32		623	16	21		623	14	16		623	13	19
624	21	32		624	15	21		624	8	16		624	11	19
625	14	32		625	19	21		625	10	16		625	15	19
626	16	32		626	15	21		626	11	16		626	12	19
627	14	32		627	18	21		627	7	16		627	16	19
628	14	32		628	16	21		628	11	16		628	16	19
629	13	32		629	17	21		629	6	16		629	14	19
630	17	32		630	15	21		630	6	16		630	13	19
631	18	32		631	16	21		631	11	16		631	17	19
632	19	32		632	17	21		632	6	16		632	16	19
633	17	32		633	15	21		633	10	16		633	16	19
634	25	32		634	14	21		634	9	16		634	11	19
635	20	32		635	16	21		635	8	16		635	16	19
636	10	32		636	13	21		636	9	16		636	11	19
637	13	32		637	12	21		637	8	16		637	11	19
638	17	32		638	18	21		638	7	16		638	15	19
639	16	32		639	14	21		639	11	16		639	10	19
640	15	32		640	17	21		640	7	16		640	17	19
641	13	32		641	18	21		641	8	16		641	17	19
642	12	32		642	17	21		642	8	16		642	15	19
643	17	32		643	12	21		643	7	16		643	12	19
644	17	32		644	15	21		644	7	16		644	10	19
645	13	32		645	20	21		645	7	16		645	18	19
646	23	32		646	14	21		646	8	16		646	14	19
647	15	32		647	19	21		647	7	16		647	16	19
648	14	32		648	14	21		648	11	16		648	15	19
649	14	32		649	11	21		649	6	16		649	12	19
650	13	32		650	17	21		650	9	16		650	16	19
651	11	32		651	18	21		651	10	16		651	13	19
652	15	32		652	13	21		652	7	16		652	12	19
653	20	32		653	20	21		653	10	16		653	14	19
654	13	32		654	11	21		654	8	16		654	12	19
655	18	32		655	14	21		655	5	16		655	13	19
656	18	32		656	17	21		656	11	16		656	17	19
657	25	32		657	17	21		657	11	16		657	15	19
658	9	32		658	17	21		658	6	16		658	18	19
659	24	32		659	13	21		659	9	16		659	13	19
660	12	32		660	18	21		660	12	16		660	17	19
661	17	32		661	16	21		661	9	16		661	14	19
662	12	32		662	16	21		662	10	16		662	17	19
663	15	32		663	14	21		663	8	16		663	12	19
664	22	32		664	16	21		664	6	16		664	15	19
665	15	32		665	14	21		665	8	16		665	13	19
666	16	32		666	17	21		666	4	16		666	17	19
667	18	32		667	16	21		667	9	16		667	17	19
668	10	32		668	18	21		668	15	16		668	15	19
669	18	32		669	16	21		669	9	16		669	16	19
670	18	32		670	14	21		670	10	16		670	14	19
671	16	32		671	17	21		671	15	16		671	13	19
672	13	32		672	15	21		672	10	16		672	14	19
673	21	32		673	19	21		673	8	16		673	16	19
674	9	32		674	17	21		674	9	16		674	17	19
675	11	32		675	17	21		675	6	16		675	16	19
676	12	32		676	15	21		676	13	16		676	10	19
677	11	32		677	13	21		677	7	16		677	13	19
678	12	32		678	15	21		678	6	16		678	13	19
679	17	32		679	20	21		679	12	16		679	17	19
680	20	32		680	24	21		680	13	16		680	18	19
681	10	32		681	13	21		681	5	16		681	12	19
682	16	32		682	14	21		682	5	16		682	14	19
683	17	32		683	13	21		683	9	16		683	12	19
684	10	32		684	13	21		684	7	16		684	11	19
685	22	32		685	20	21		685	9	16		685	20	19
686	19	32		686	21	21		686	6	16		686	20	19
687	15	32		687	19	21		687	8	16		687	16	19
688	14	32		688	15	21		688	11	16		688	11	19
689	14	32		689	15	21		689	12	16		689	15	19
690	14	32		690	14	21		690	8	16		690	11	19
691	13	32		691	18	21		691	4	16		691	13	19
692	16	32		692	13	21		692	11	16		692	9	19
693	13	32		693	15	21		693	13	16		693	12	19
694	12	32		694	15	21		694	10	16		694	15	19
695	13	32		695	18	21		695	8	16		695	16	19
696	16	32		696	16	21		696	8	16		696	12	19
697	17	32		697	17	21		697	8	16		697	16	19
698	18	32		698	16	21		698	12	16		698	15	19
699	16	32		699	16	21		699	9	16		699	13	19
700	20	32		700	16	21		700	12	16		700	13	19
701	17	32		701	16	21		701	8	16		701	12	19
702	10	32		702	15	21		702	6	16		702	14	19
703	17	32		703	12	21		703	11	16		703	13	19
704	12	32		704	16	21		704	8	16		704	15	19
705	14	32		705	16	21		705	10	16		705	13	19
706	16	32		706	14	21		706	9	16		706	12	19
707	14	32		707	12	21		707	11	16		707	11	19
708	18	32		708	17	21		708	7	16		708	17	19
709	13	32		709	15	21		709	8	16		709	16	19
710	20	32		710	13	21		710	10	16		710	11	19
711	14	32		711	17	21		711	3	16		711	15	19
712	12	32		712	15	21		712	12	16		712	14	19
713	12	32		713	20	21		713	12	16		713	15	19
714	14	32		714	14	21		714	8	16		714	14	19
715	17	32		715	17	21		715	6	16		715	17	19
716	22	32		716	16	21		716	9	16		716	17	19
717	17	32		717	16	21		717	10	16		717	14	19
718	21	32		718	17	21		718	12	16		718	17	19
719	23	32		719	14	21		719	7	16		719	15	19
720	13	32		720	16	21		720	8	16		720	15	19
721	19	32		721	16	21		721	8	16		721	17	19
722	14	32		722	12	21		722	7	16		722	12	19
723	10	32		723	17	21		723	14	16		723	17	19
724	15	32		724	15	21		724	9	16		724	12	19
725	15	32		725	14	21		725	7	16		725	14	19
726	16	32		726	18	21		726	2	16		726	16	19
727	19	32		727	17	21		727	7	16		727	17	19
728	20	32		728	18	21		728	9	16		728	15	19
729	18	32		729	17	21		729	12	16		729	14	19
730	19	32		730	18	21		730	8	16		730	16	19
731	15	32		731	18	21		731	17	16		731	16	19
732	9	32		732	13	21		732	6	16		732	12	19
733	17	32		733	16	21		733	10	16		733	14	19
734	19	32		734	21	21		734	13	16		734	17	19
735	15	32		735	16	21		735	13	16		735	17	19
736	10	32		736	20	21		736	12	16		736	18	19
737	11	32		737	18	21		737	9	16		737	15	19
738	23	32		738	14	21		738	9	16		738	16	19
739	15	32		739	14	21		739	11	16		739	9	19
740	20	32		740	15	21		740	7	16		740	10	19
741	13	32		741	18	21		741	8	16		741	15	19
742	10	32		742	16	21		742	4	16		742	13	19
743	14	32		743	15	21		743	12	16		743	15	19
744	21	32		744	13	21		744	7	16		744	13	19
745	15	32		745	16	21		745	9	16		745	17	19
746	12	32		746	17	21		746	12	16		746	14	19
747	16	32		747	13	21		747	14	16		747	13	19
748	22	32		748	14	21		748	9	16		748	12	19
749	16	32		749	15	21		749	11	16		749	14	19
750	15	32		750	13	21		750	8	16		750	13	19
751	11	32		751	17	21		751	11	16		751	14	19
752	13	32		752	11	21		752	7	16		752	10	19
753	18	32		753	16	21		753	10	16		753	14	19
754	18	32		754	22	21		754	8	16		754	19	19
755	13	32		755	11	21		755	12	16		755	12	19
756	12	32		756	14	21		756	7	16		756	11	19
757	13	32		757	21	21		757	12	16		757	17	19
758	11	32		758	22	21		758	7	16		758	18	19
759	9	32		759	15	21		759	10	16		759	15	19
760	17	32		760	11	21		760	6	16		760	12	19
761	17	32		761	17	21		761	13	16		761	15	19
762	13	32		762	12	21		762	10	16		762	12	19
763	20	32		763	16	21		763	13	16		763	13	19
764	12	32		764	13	21		764	9	16		764	13	19
765	17	32		765	15	21		765	10	16		765	11	19
766	12	32		766	16	21		766	10	16		766	14	19
767	19	32		767	18	21		767	5	16		767	17	19
768	17	32		768	15	21		768	10	16		768	15	19
769	11	32		769	13	21		769	7	16		769	11	19
770	21	32		770	13	21		770	9	16		770	15	19
771	29	32		771	19	21		771	9	16		771	14	19
772	15	32		772	14	21		772	11	16		772	15	19
773	16	32		773	22	21		773	8	16		773	21	19
774	20	32		774	12	21		774	7	16		774	12	19
775	12	32		775	15	21		775	8	16		775	12	19
776	12	32		776	19	21		776	16	16		776	17	19
777	16	32		777	21	21		777	14	16		777	21	19
778	12	32		778	12	21		778	8	16		778	11	19
779	21	32		779	14	21		779	10	16		779	12	19
780	12	32		780	17	21		780	7	16		780	15	19
781	12	32		781	18	21		781	6	16		781	18	19
782	15	32		782	10	21		782	6	16		782	10	19
783	21	32		783	15	21		783	8	16		783	14	19
784	12	32		784	11	21		784	6	16		784	14	19
785	13	32		785	11	21		785	8	16		785	11	19
786	14	32		786	14	21		786	10	16		786	12	19
787	12	32		787	12	21		787	15	16		787	12	19
788	18	32		788	13	21		788	12	16		788	15	19
789	17	32		789	15	21		789	7	16		789	15	19
790	15	32		790	15	21		790	12	16		790	11	19
791	14	32		791	16	21		791	11	16		791	16	19
792	15	32		792	13	21		792	9	16		792	13	19
793	13	32		793	14	21		793	5	16		793	12	19
794	13	32		794	19	21		794	8	16		794	17	19
795	16	32		795	14	21		795	13	16		795	12	19
796	19	32		796	19	21		796	9	16		796	18	19
797	13	32		797	17	21		797	14	16		797	17	19
798	18	32		798	16	21		798	12	16		798	13	19
799	17	32		799	17	21		799	9	16		799	12	19
800	14	32		800	12	21		800	8	16		800	14	19
801	12	32		801	17	21		801	10	16		801	14	19
802	13	32		802	21	21		802	8	16		802	20	19
803	10	32		803	13	21		803	12	16		803	13	19
804	12	32		804	18	21		804	10	16		804	15	19
805	18	32		805	13	21		805	9	16		805	10	19
806	10	32		806	17	21		806	9	16		806	16	19
807	22	32		807	14	21		807	10	16		807	14	19
808	9	32		808	13	21		808	12	16		808	12	19
809	16	32		809	15	21		809	8	16		809	16	19
810	17	32		810	16	21		810	11	16		810	12	19
811	15	32		811	16	21		811	6	16		811	17	19
812	17	32		812	12	21		812	9	16		812	13	19
813	16	32		813	14	21		813	8	16		813	13	19
814	16	32		814	18	21		814	5	16		814	16	19
815	14	32		815	17	21		815	8	16		815	15	19
816	18	32		816	16	21		816	14	16		816	17	19
817	12	32		817	14	21		817	9	16		817	16	19
818	15	32		818	18	21		818	9	16		818	15	19
819	13	32		819	13	21		819	13	16		819	13	19
820	19	32		820	15	21		820	9	16		820	15	19
821	13	32		821	17	21		821	12	16		821	16	19
822	18	32		822	17	21		822	11	16		822	18	19
823	17	32		823	16	21		823	7	16		823	14	19
824	14	32		824	15	21		824	7	16		824	14	19
825	20	32		825	13	21		825	9	16		825	13	19
826	16	32		826	20	21		826	9	16		826	16	19
827	19	32		827	20	21		827	11	16		827	17	19
828	18	32		828	13	21		828	6	16		828	13	19
829	13	32		829	17	21		829	11	16		829	14	19
830	10	32		830	13	21		830	8	16		830	14	19
831	20	32		831	17	21		831	12	16		831	13	19
832	13	32		832	11	21		832	6	16		832	10	19
833	13	32		833	17	21		833	6	16		833	16	19
834	20	32		834	20	21		834	10	16		834	22	19
835	12	32		835	14	21		835	8	16		835	11	19
836	25	32		836	14	21		836	10	16		836	14	19
837	11	32		837	15	21		837	10	16		837	16	19
838	12	32		838	19	21		838	9	16		838	19	19
839	23	32		839	15	21		839	8	16		839	18	19
840	18	32		840	20	21		840	8	16		840	12	19
841	13	32		841	15	21		841	14	16		841	12	19
842	14	32		842	16	21		842	12	16		842	14	19
843	20	32		843	16	21		843	6	16		843	17	19
844	15	32		844	14	21		844	9	16		844	10	19
845	17	32		845	18	21		845	13	16		845	17	19
846	11	32		846	19	21		846	8	16		846	16	19
847	9	32		847	20	21		847	15	16		847	14	19
848	11	32		848	15	21		848	10	16		848	13	19
849	15	32		849	16	21		849	9	16		849	14	19
850	15	32		850	19	21		850	10	16		850	17	19
851	13	32		851	19	21		851	11	16		851	17	19
852	22	32		852	18	21		852	7	16		852	14	19
853	16	32		853	17	21		853	6	16		853	15	19
854	9	32		854	15	21		854	6	16		854	12	19
855	20	32		855	19	21		855	9	16		855	18	19
856	18	32		856	14	21		856	9	16		856	14	19
857	16	32		857	15	21		857	12	16		857	14	19
858	20	32		858	17	21		858	10	16		858	16	19
859	14	32		859	12	21		859	8	16		859	13	19
860	11	32		860	16	21		860	7	16		860	15	19
861	20	32		861	17	21		861	13	16		861	14	19
862	14	32		862	12	21		862	10	16		862	11	19
863	17	32		863	17	21		863	8	16		863	13	19
864	12	32		864	17	21		864	7	16		864	13	19
865	20	32		865	15	21		865	7	16		865	13	19
866	21	32		866	13	21		866	11	16		866	11	19
867	15	32		867	16	21		867	14	16		867	13	19
868	19	32		868	15	21		868	7	16		868	14	19
869	18	32		869	13	21		869	9	16		869	12	19
870	22	32		870	19	21		870	9	16		870	18	19
871	14	32		871	16	21		871	14	16		871	14	19
872	13	32		872	17	21		872	14	16		872	13	19
873	18	32		873	13	21		873	13	16		873	11	19
874	19	32		874	15	21		874	9	16		874	14	19
875	20	32		875	20	21		875	8	16		875	13	19
876	12	32		876	15	21		876	10	16		876	13	19
877	16	32		877	19	21		877	9	16		877	17	19
878	17	32		878	18	21		878	15	16		878	14	19
879	17	32		879	19	21		879	12	16		879	14	19
880	17	32		880	18	21		880	12	16		880	20	19
881	14	32		881	13	21		881	7	16		881	12	19
882	13	32		882	16	21		882	9	16		882	14	19
883	12	32		883	17	21		883	7	16		883	16	19
884	27	32		884	14	21		884	16	16		884	15	19
885	17	32		885	16	21		885	7	16		885	14	19
886	18	32		886	17	21		886	9	16		886	15	19
887	16	32		887	14	21		887	15	16		887	15	19
888	18	32		888	24	21		888	12	16		888	21	19
889	12	32		889	13	21		889	11	16		889	10	19
890	10	32		890	20	21		890	11	16		890	18	19
891	12	32		891	10	21		891	6	16		891	9	19
892	12	32		892	14	21		892	8	16		892	10	19
893	14	32		893	12	21		893	6	16		893	11	19
894	11	32		894	18	21		894	17	16		894	17	19
895	18	32		895	13	21		895	7	16		895	14	19
896	14	32		896	19	21		896	9	16		896	16	19
897	15	32		897	13	21		897	12	16		897	14	19
898	11	32		898	15	21		898	15	16		898	13	19
899	19	32		899	12	21		899	14	16		899	13	19
900	17	32		900	17	21		900	9	16		900	15	19
901	18	32		901	21	21		901	11	16		901	19	19
902	16	32		902	17	21		902	11	16		902	18	19
903	17	32		903	20	21		903	13	16		903	19	19
904	15	32		904	14	21		904	5	16		904	10	19
905	17	32		905	19	21		905	11	16		905	14	19
906	20	32		906	14	21		906	11	16		906	13	19
907	16	32		907	18	21		907	15	16		907	16	19
908	18	32		908	18	21		908	10	16		908	12	19
909	15	32		909	17	21		909	14	16		909	15	19
910	21	32		910	16	21		910	9	16		910	13	19
911	11	32		911	12	21		911	14	16		911	12	19
912	11	32		912	22	21		912	13	16		912	17	19
913	16	32		913	16	21		913	5	16		913	15	19
914	21	32		914	15	21		914	9	16		914	14	19
915	12	32		915	18	21		915	7	16		915	17	19
916	20	32		916	14	21		916	12	16		916	16	19
917	14	32		917	17	21		917	10	16		917	18	19
918	12	32		918	15	21		918	8	16		918	12	19
919	16	32		919	16	21		919	9	16		919	11	19
920	19	32		920	15	21		920	13	16		920	12	19
921	18	32		921	13	21		921	8	16		921	12	19
922	19	32		922	14	21		922	7	16		922	16	19
923	12	32		923	16	21		923	13	16		923	16	19
924	9	32		924	17	21		924	2	16		924	15	19
925	9	32		925	10	21		925	11	16		925	8	19
926	16	32		926	16	21		926	7	16		926	16	19
927	11	32		927	16	21		927	11	16		927	15	19
928	19	32		928	17	21		928	8	16		928	12	19
929	16	32		929	15	21		929	17	16		929	12	19
930	25	32		930	13	21		930	9	16		930	14	19
931	17	32		931	12	21		931	14	16		931	11	19
932	19	32		932	14	21		932	10	16		932	12	19
933	11	32		933	15	21		933	13	16		933	13	19
934	8	32		934	16	21		934	7	16		934	16	19
935	21	32		935	12	21		935	7	16		935	10	19
936	17	32		936	16	21		936	11	16		936	15	19
937	23	32		937	17	21		937	10	16		937	15	19
938	9	32		938	14	21		938	7	16		938	15	19
939	14	32		939	20	21		939	11	16		939	20	19
940	7	32		940	16	21		940	12	16		940	8	19
941	17	32		941	15	21		941	9	16		941	12	19
942	16	32		942	13	21		942	8	16		942	14	19
943	18	32		943	15	21		943	9	16		943	14	19
944	21	32		944	16	21		944	12	16		944	13	19
945	12	32		945	19	21		945	15	16		945	15	19
946	22	32		946	15	21		946	15	16		946	13	19
947	16	32		947	16	21		947	9	16		947	14	19
948	18	32		948	14	21		948	11	16		948	17	19
949	18	32		949	16	21		949	12	16		949	19	19
950	24	32		950	16	21		950	11	16		950	14	19
951	12	32		951	16	21		951	7	16		951	16	19
952	17	32		952	15	21		952	15	16		952	13	19
953	20	32		953	15	21		953	10	16		953	13	19
954	17	32		954	17	21		954	10	16		954	14	19
955	10	32		955	18	21		955	11	16		955	15	19
956	14	32		956	15	21		956	11	16		956	14	19
957	14	32		957	17	21		957	7	16		957	15	19
958	9	32		958	18	21		958	15	16		958	17	19
959	14	32		959	19	21		959	16	16		959	18	19
960	10	32		960	11	21		960	8	16		960	13	19
961	11	32		961	16	21		961	6	16		961	16	19
962	21	32		962	13	21		962	12	16		962	14	19
963	12	32		963	11	21		963	9	16		963	9	19
964	11	32		964	11	21		964	10	16		964	10	19
965	20	32		965	17	21		965	6	16		965	15	19
966	14	32		966	19	21		966	10	16		966	13	19
967	15	32		967	18	21		967	8	16		967	16	19
968	11	32		968	18	21		968	10	16		968	14	19
969	17	32		969	11	21		969	8	16		969	9	19
970	14	32		970	13	21		970	17	16		970	11	19
971	18	32		971	16	21		971	10	16		971	15	19
972	17	32		972	19	21		972	7	16		972	17	19
973	15	32		973	12	21		973	6	16		973	14	19
974	16	32		974	18	21		974	7	16		974	18	19
975	35	32		975	15	21		975	10	16		975	16	19
976	8	32		976	16	21		976	12	16		976	17	19
977	17	32		977	18	21		977	11	16		977	14	19
978	14	32		978	14	21		978	6	16		978	9	19
979	15	32		979	14	21		979	10	16		979	12	19
980	12	32		980	16	21		980	8	16		980	16	19
981	11	32		981	15	21		981	8	16		981	13	19
982	13	32		982	14	21		982	12	16		982	14	19
983	12	32		983	13	21		983	14	16		983	13	19
984	23	32		984	13	21		984	10	16		984	12	19
985	22	32		985	14	21		985	11	16		985	14	19
986	15	32		986	12	21		986	8	16		986	13	19
987	23	32		987	19	21		987	12	16		987	18	19
988	19	32		988	15	21		988	9	16		988	11	19
989	10	32		989	17	21		989	12	16		989	13	19
990	13	32		990	18	21		990	9	16		990	14	19
991	6	32		991	17	21		991	8	16		991	18	19
992	21	32		992	18	21		992	10	16		992	16	19
993	12	32		993	14	21		993	12	16		993	15	19
994	12	32		994	9	21		994	11	16		994	8	19
995	15	32		995	12	21		995	12	16		995	12	19
996	13	32		996	13	21		996	6	16		996	13	19
997	15	32		997	21	21		997	7	16		997	18	19
998	13	32		998	17	21		998	12	16		998	17	19
999	17	32		999	16	21		999	8	16		999	14	19
1000	19	32		1000	14	21		1000	5	16		1000	14	19

## Sheet: Figure 5
Figure 5
gene_set	cohort	variants	variable	value
dHR genes	Discovery-WES TCGA	PTV	gnomAD controls Non-Finnish European	0.17801666
dHR genes	Discovery-WES TCGA	PTV_Misssense_CADD15	gnomAD controls Non-Finnish European	3.58606673
dHR genes	Discovery-WES TCGA	PTV_Misssense_CADD25	gnomAD controls Non-Finnish European	1.15343603
dHR genes	Validation-WGS PCAWG_Hartwig	PTV	gnomAD controls Non-Finnish European	0.15184564
dHR genes	Validation-WGS PCAWG_Hartwig	PTV_Misssense_CADD15	gnomAD controls Non-Finnish European	2.59467416
dHR genes	Validation-WGS PCAWG_Hartwig	PTV_Misssense_CADD25	gnomAD controls Non-Finnish European	0.32024678
dMMR genes	Discovery-WES TCGA	PTV	gnomAD controls Non-Finnish European	0.27964891
dMMR genes	Discovery-WES TCGA	PTV_Misssense_CADD15	gnomAD controls Non-Finnish European	3.15286514
dMMR genes	Discovery-WES TCGA	PTV_Misssense_CADD25	gnomAD controls Non-Finnish European	1.46843423
dMMR genes	Validation-WGS PCAWG_Hartwig	PTV	gnomAD controls Non-Finnish European	0.12094121
dMMR genes	Validation-WGS PCAWG_Hartwig	PTV_Misssense_CADD15	gnomAD controls Non-Finnish European	1.72031708
dMMR genes	Validation-WGS PCAWG_Hartwig	PTV_Misssense_CADD25	gnomAD controls Non-Finnish European	0.53084533
Replicated <= 1% FDR	Discovery-WES TCGA	PTV	gnomAD controls Non-Finnish European	0.40003751
Replicated <= 1% FDR	Discovery-WES TCGA	PTV_Misssense_CADD15	gnomAD controls Non-Finnish European	37.93944034
Replicated <= 1% FDR	Discovery-WES TCGA	PTV_Misssense_CADD25	gnomAD controls Non-Finnish European	11.78666411
Replicated <= 1% FDR	Validation-WGS PCAWG_Hartwig	PTV	gnomAD controls Non-Finnish European	0.95575934
Replicated <= 1% FDR	Validation-WGS PCAWG_Hartwig	PTV_Misssense_CADD15	gnomAD controls Non-Finnish European	27.58875882
Replicated <= 1% FDR	Validation-WGS PCAWG_Hartwig	PTV_Misssense_CADD25	gnomAD controls Non-Finnish European	8.06366389
Replicated 1-2% FDR	Discovery-WES TCGA	PTV	gnomAD controls Non-Finnish European	0.51133518
Replicated 1-2% FDR	Discovery-WES TCGA	PTV_Misssense_CADD15	gnomAD controls Non-Finnish European	38.4935126
Replicated 1-2% FDR	Discovery-WES TCGA	PTV_Misssense_CADD25	gnomAD controls Non-Finnish European	11.24429654
Replicated 1-2% FDR	Validation-WGS PCAWG_Hartwig	PTV	gnomAD controls Non-Finnish European	0.8582237
Replicated 1-2% FDR	Validation-WGS PCAWG_Hartwig	PTV_Misssense_CADD15	gnomAD controls Non-Finnish European	30.29440724
Replicated 1-2% FDR	Validation-WGS PCAWG_Hartwig	PTV_Misssense_CADD25	gnomAD controls Non-Finnish European	9.54036221
dHR genes	Discovery-WES TCGA	PTV	Cancer Dataset	1.32372407707016
dHR genes	Discovery-WES TCGA	PTV_Misssense_CADD15	Cancer Dataset	4.78011472275335
dHR genes	Discovery-WES TCGA	PTV_Misssense_CADD25	Cancer Dataset	2.5150757464333
dHR genes	Validation-WGS PCAWG_Hartwig	PTV	Cancer Dataset	0.918214819560111
dHR genes	Validation-WGS PCAWG_Hartwig	PTV_Misssense_CADD15	Cancer Dataset	3.54473628016229
dHR genes	Validation-WGS PCAWG_Hartwig	PTV_Misssense_CADD25	Cancer Dataset	1.28122998078155
dMMR genes	Discovery-WES TCGA	PTV	Cancer Dataset	0.573613766730402
dMMR genes	Discovery-WES TCGA	PTV_Misssense_CADD15	Cancer Dataset	4.92719517576114
dMMR genes	Discovery-WES TCGA	PTV_Misssense_CADD25	Cancer Dataset	2.35328724812472
dMMR genes	Validation-WGS PCAWG_Hartwig	PTV	Cancer Dataset	0.298953662182362
dMMR genes	Validation-WGS PCAWG_Hartwig	PTV_Misssense_CADD15	Cancer Dataset	3.45932094811019
dMMR genes	Validation-WGS PCAWG_Hartwig	PTV_Misssense_CADD25	Cancer Dataset	1.11039931667734
Replicated <= 1% FDR	Discovery-WES TCGA	PTV	Cancer Dataset	1.39726430357405
Replicated <= 1% FDR	Discovery-WES TCGA	PTV_Misssense_CADD15	Cancer Dataset	40.1235475805265
Replicated <= 1% FDR	Discovery-WES TCGA	PTV_Misssense_CADD25	Cancer Dataset	14.1197234887483
Replicated <= 1% FDR	Validation-WGS PCAWG_Hartwig	PTV	Cancer Dataset	1.04633781763827
Replicated <= 1% FDR	Validation-WGS PCAWG_Hartwig	PTV_Misssense_CADD15	Cancer Dataset	31.0911808669656
Replicated <= 1% FDR	Validation-WGS PCAWG_Hartwig	PTV_Misssense_CADD25	Cancer Dataset	8.52017937219731
Replicated 1-2% FDR	Discovery-WES TCGA	PTV	Cancer Dataset	2.08854243271069
Replicated 1-2% FDR	Discovery-WES TCGA	PTV_Misssense_CADD15	Cancer Dataset	40.9324900720694
Replicated 1-2% FDR	Discovery-WES TCGA	PTV_Misssense_CADD25	Cancer Dataset	14.546256802471
Replicated 1-2% FDR	Validation-WGS PCAWG_Hartwig	PTV	Cancer Dataset	1.96455263719838
Replicated 1-2% FDR	Validation-WGS PCAWG_Hartwig	PTV_Misssense_CADD15	Cancer Dataset	34.8921631432842
Replicated 1-2% FDR	Validation-WGS PCAWG_Hartwig	PTV_Misssense_CADD25	Cancer Dataset	10.6342088404869
dHR genes	Discovery-WES TCGA	PTV	Cancer Dataset random length-matched genes	0.191204588910134
dHR genes	Discovery-WES TCGA	PTV	Cancer Dataset random length-matched genes	0.205912634210913
dHR genes	Discovery-WES TCGA	PTV	Cancer Dataset random length-matched genes	0.147080453007795
dHR genes	Discovery-WES TCGA	PTV	Cancer Dataset random length-matched genes	0.0588321812031181
dHR genes	Discovery-WES TCGA	PTV	Cancer Dataset random length-matched genes	0.235328724812472
dHR genes	Discovery-WES TCGA	PTV	Cancer Dataset random length-matched genes	0.0882482718046771
dHR genes	Discovery-WES TCGA	PTV	Cancer Dataset random length-matched genes	0.220620679511693
dHR genes	Discovery-WES TCGA	PTV	Cancer Dataset random length-matched genes	0.338285041917929
dHR genes	Discovery-WES TCGA	PTV	Cancer Dataset random length-matched genes	0.279452860714811
dHR genes	Discovery-WES TCGA	PTV	Cancer Dataset random length-matched genes	0.191204588910134
dHR genes	Discovery-WES TCGA	PTV_Misssense_CADD15	Cancer Dataset random length-matched genes	3.07398146786292
dHR genes	Discovery-WES TCGA	PTV_Misssense_CADD15	Cancer Dataset random length-matched genes	3.97117223121047
dHR genes	Discovery-WES TCGA	PTV_Misssense_CADD15	Cancer Dataset random length-matched genes	4.79482276805413
dHR genes	Discovery-WES TCGA	PTV_Misssense_CADD15	Cancer Dataset random length-matched genes	3.22106192087072
dHR genes	Discovery-WES TCGA	PTV_Misssense_CADD15	Cancer Dataset random length-matched genes	3.02985733196058
dHR genes	Discovery-WES TCGA	PTV_Misssense_CADD15	Cancer Dataset random length-matched genes	3.17693778496838
dHR genes	Discovery-WES TCGA	PTV_Misssense_CADD15	Cancer Dataset random length-matched genes	5.92734225621415
dHR genes	Discovery-WES TCGA	PTV_Misssense_CADD15	Cancer Dataset random length-matched genes	5.42726871598764
dHR genes	Discovery-WES TCGA	PTV_Misssense_CADD15	Cancer Dataset random length-matched genes	5.38314458008531
dHR genes	Discovery-WES TCGA	PTV_Misssense_CADD15	Cancer Dataset random length-matched genes	5.22135608177673
dHR genes	Discovery-WES TCGA	PTV_Misssense_CADD25	Cancer Dataset random length-matched genes	1.00014708045301
dHR genes	Discovery-WES TCGA	PTV_Misssense_CADD25	Cancer Dataset random length-matched genes	1.39726430357405
dHR genes	Discovery-WES TCGA	PTV_Misssense_CADD25	Cancer Dataset random length-matched genes	1.82379761729666
dHR genes	Discovery-WES TCGA	PTV_Misssense_CADD25	Cancer Dataset random length-matched genes	0.558905721429622
dHR genes	Discovery-WES TCGA	PTV_Misssense_CADD25	Cancer Dataset random length-matched genes	0.882482718046772
dHR genes	Discovery-WES TCGA	PTV_Misssense_CADD25	Cancer Dataset random length-matched genes	0.705986174437417
dHR genes	Discovery-WES TCGA	PTV_Misssense_CADD25	Cancer Dataset random length-matched genes	2.63274010883954
dHR genes	Discovery-WES TCGA	PTV_Misssense_CADD25	Cancer Dataset random length-matched genes	2.20620679511693
dHR genes	Discovery-WES TCGA	PTV_Misssense_CADD25	Cancer Dataset random length-matched genes	2.25033093101927
dHR genes	Discovery-WES TCGA	PTV_Misssense_CADD25	Cancer Dataset random length-matched genes	2.13266656861303
dHR genes	Validation-WGS PCAWG_Hartwig	PTV	Cancer Dataset random length-matched genes	0.0213538330130258
dHR genes	Validation-WGS PCAWG_Hartwig	PTV	Cancer Dataset random length-matched genes	0.170830664104207
dHR genes	Validation-WGS PCAWG_Hartwig	PTV	Cancer Dataset random length-matched genes	0.0854153320521033
dHR genes	Validation-WGS PCAWG_Hartwig	PTV	Cancer Dataset random length-matched genes	0.0213538330130258
dHR genes	Validation-WGS PCAWG_Hartwig	PTV	Cancer Dataset random length-matched genes	0.0854153320521033
dHR genes	Validation-WGS PCAWG_Hartwig	PTV	Cancer Dataset random length-matched genes	0.0640614990390775
dHR genes	Validation-WGS PCAWG_Hartwig	PTV	Cancer Dataset random length-matched genes	0.320307495195388
dHR genes	Validation-WGS PCAWG_Hartwig	PTV	Cancer Dataset random length-matched genes	0.0213538330130258
dHR genes	Validation-WGS PCAWG_Hartwig	PTV_Misssense_CADD15	Cancer Dataset random length-matched genes	1.72966047405509
dHR genes	Validation-WGS PCAWG_Hartwig	PTV_Misssense_CADD15	Cancer Dataset random length-matched genes	2.58381379457613
dHR genes	Validation-WGS PCAWG_Hartwig	PTV_Misssense_CADD15	Cancer Dataset random length-matched genes	1.25987614776852
dHR genes	Validation-WGS PCAWG_Hartwig	PTV_Misssense_CADD15	Cancer Dataset random length-matched genes	1.96455263719838
dHR genes	Validation-WGS PCAWG_Hartwig	PTV_Misssense_CADD15	Cancer Dataset random length-matched genes	1.77236814008114
dHR genes	Validation-WGS PCAWG_Hartwig	PTV_Misssense_CADD15	Cancer Dataset random length-matched genes	2.28486013239376
dHR genes	Validation-WGS PCAWG_Hartwig	PTV_Misssense_CADD15	Cancer Dataset random length-matched genes	1.47341447789878
dHR genes	Validation-WGS PCAWG_Hartwig	PTV_Misssense_CADD15	Cancer Dataset random length-matched genes	0.960922485586163
dHR genes	Validation-WGS PCAWG_Hartwig	PTV_Misssense_CADD15	Cancer Dataset random length-matched genes	1.3239376468076
dHR genes	Validation-WGS PCAWG_Hartwig	PTV_Misssense_CADD15	Cancer Dataset random length-matched genes	2.26350629938074
dHR genes	Validation-WGS PCAWG_Hartwig	PTV_Misssense_CADD25	Cancer Dataset random length-matched genes	0.555199658338672
dHR genes	Validation-WGS PCAWG_Hartwig	PTV_Misssense_CADD25	Cancer Dataset random length-matched genes	0.469784326286568
dHR genes	Validation-WGS PCAWG_Hartwig	PTV_Misssense_CADD25	Cancer Dataset random length-matched genes	0.234892163143284
dHR genes	Validation-WGS PCAWG_Hartwig	PTV_Misssense_CADD25	Cancer Dataset random length-matched genes	0.619261157377749
dHR genes	Validation-WGS PCAWG_Hartwig	PTV_Misssense_CADD25	Cancer Dataset random length-matched genes	0.384368994234465
dHR genes	Validation-WGS PCAWG_Hartwig	PTV_Misssense_CADD25	Cancer Dataset random length-matched genes	0.533845825325646
dHR genes	Validation-WGS PCAWG_Hartwig	PTV_Misssense_CADD25	Cancer Dataset random length-matched genes	0.405722827247491
dHR genes	Validation-WGS PCAWG_Hartwig	PTV_Misssense_CADD25	Cancer Dataset random length-matched genes	0.106769165065129
dHR genes	Validation-WGS PCAWG_Hartwig	PTV_Misssense_CADD25	Cancer Dataset random length-matched genes	0.704676489429853
dHR genes	Validation-WGS PCAWG_Hartwig	PTV_Misssense_CADD25	Cancer Dataset random length-matched genes	0.683322656416827
dMMR genes	Discovery-WES TCGA	PTV	Cancer Dataset random length-matched genes	0.0735402265038976
dMMR genes	Discovery-WES TCGA	PTV	Cancer Dataset random length-matched genes	0.191204588910134
dMMR genes	Discovery-WES TCGA	PTV	Cancer Dataset random length-matched genes	0.117664362406236
dMMR genes	Discovery-WES TCGA	PTV	Cancer Dataset random length-matched genes	0.250036770113252
dMMR genes	Discovery-WES TCGA	PTV	Cancer Dataset random length-matched genes	0.235328724812472
dMMR genes	Discovery-WES TCGA	PTV	Cancer Dataset random length-matched genes	0.0147080453007795
dMMR genes	Discovery-WES TCGA	PTV	Cancer Dataset random length-matched genes	0.117664362406236
dMMR genes	Discovery-WES TCGA	PTV	Cancer Dataset random length-matched genes	0.0441241359023386
dMMR genes	Discovery-WES TCGA	PTV	Cancer Dataset random length-matched genes	0.0441241359023386
dMMR genes	Discovery-WES TCGA	PTV	Cancer Dataset random length-matched genes	0.0294160906015591
dMMR genes	Discovery-WES TCGA	PTV_Misssense_CADD15	Cancer Dataset random length-matched genes	3.77996764230034
dMMR genes	Discovery-WES TCGA	PTV_Misssense_CADD15	Cancer Dataset random length-matched genes	3.04456537726136
dMMR genes	Discovery-WES TCGA	PTV_Misssense_CADD15	Cancer Dataset random length-matched genes	2.67686424474187
dMMR genes	Discovery-WES TCGA	PTV_Misssense_CADD15	Cancer Dataset random length-matched genes	2.70628033534343
dMMR genes	Discovery-WES TCGA	PTV_Misssense_CADD15	Cancer Dataset random length-matched genes	2.5150757464333
dMMR genes	Discovery-WES TCGA	PTV_Misssense_CADD15	Cancer Dataset random length-matched genes	2.23562288571849
dMMR genes	Discovery-WES TCGA	PTV_Misssense_CADD15	Cancer Dataset random length-matched genes	2.19149874981615
dMMR genes	Discovery-WES TCGA	PTV_Misssense_CADD15	Cancer Dataset random length-matched genes	1.88262979849978
dMMR genes	Discovery-WES TCGA	PTV_Misssense_CADD15	Cancer Dataset random length-matched genes	1.70613325489043
dMMR genes	Discovery-WES TCGA	PTV_Misssense_CADD15	Cancer Dataset random length-matched genes	2.29445506692161
dMMR genes	Discovery-WES TCGA	PTV_Misssense_CADD25	Cancer Dataset random length-matched genes	1.41197234887483
dMMR genes	Discovery-WES TCGA	PTV_Misssense_CADD25	Cancer Dataset random length-matched genes	1.02956317105457
dMMR genes	Discovery-WES TCGA	PTV_Misssense_CADD25	Cancer Dataset random length-matched genes	1.47080453007795
dMMR genes	Discovery-WES TCGA	PTV_Misssense_CADD25	Cancer Dataset random length-matched genes	0.838358582144433
dMMR genes	Discovery-WES TCGA	PTV_Misssense_CADD25	Cancer Dataset random length-matched genes	0.882482718046772
dMMR genes	Discovery-WES TCGA	PTV_Misssense_CADD25	Cancer Dataset random length-matched genes	0.485365494925724
dMMR genes	Discovery-WES TCGA	PTV_Misssense_CADD25	Cancer Dataset random length-matched genes	1.10310339755846
dMMR genes	Discovery-WES TCGA	PTV_Misssense_CADD25	Cancer Dataset random length-matched genes	0.735402265038976
dMMR genes	Discovery-WES TCGA	PTV_Misssense_CADD25	Cancer Dataset random length-matched genes	0.794234446242094
dMMR genes	Discovery-WES TCGA	PTV_Misssense_CADD25	Cancer Dataset random length-matched genes	0.911898808648331
dMMR genes	Validation-WGS PCAWG_Hartwig	PTV	Cancer Dataset random length-matched genes	0.363015161221439
dMMR genes	Validation-WGS PCAWG_Hartwig	PTV	Cancer Dataset random length-matched genes	0.0854153320521033
dMMR genes	Validation-WGS PCAWG_Hartwig	PTV	Cancer Dataset random length-matched genes	0.170830664104207
dMMR genes	Validation-WGS PCAWG_Hartwig	PTV	Cancer Dataset random length-matched genes	0.149476831091181
dMMR genes	Validation-WGS PCAWG_Hartwig	PTV	Cancer Dataset random length-matched genes	0.192184497117233
dMMR genes	Validation-WGS PCAWG_Hartwig	PTV	Cancer Dataset random length-matched genes	0.0427076660260517
dMMR genes	Validation-WGS PCAWG_Hartwig	PTV	Cancer Dataset random length-matched genes	0.213538330130258
dMMR genes	Validation-WGS PCAWG_Hartwig	PTV_Misssense_CADD15	Cancer Dataset random length-matched genes	1.02498398462524
dMMR genes	Validation-WGS PCAWG_Hartwig	PTV_Misssense_CADD15	Cancer Dataset random length-matched genes	1.17446081571642
dMMR genes	Validation-WGS PCAWG_Hartwig	PTV_Misssense_CADD15	Cancer Dataset random length-matched genes	1.2385223147555
dMMR genes	Validation-WGS PCAWG_Hartwig	PTV_Misssense_CADD15	Cancer Dataset random length-matched genes	1.1531069827034
dMMR genes	Validation-WGS PCAWG_Hartwig	PTV_Misssense_CADD15	Cancer Dataset random length-matched genes	0.597907324364723
dMMR genes	Validation-WGS PCAWG_Hartwig	PTV_Misssense_CADD15	Cancer Dataset random length-matched genes	2.00726030322443
dMMR genes	Validation-WGS PCAWG_Hartwig	PTV_Misssense_CADD15	Cancer Dataset random length-matched genes	0.555199658338672
dMMR genes	Validation-WGS PCAWG_Hartwig	PTV_Misssense_CADD15	Cancer Dataset random length-matched genes	0.640614990390775
dMMR genes	Validation-WGS PCAWG_Hartwig	PTV_Misssense_CADD15	Cancer Dataset random length-matched genes	0.341661328208413
dMMR genes	Validation-WGS PCAWG_Hartwig	PTV_Misssense_CADD15	Cancer Dataset random length-matched genes	1.9004911381593
dMMR genes	Validation-WGS PCAWG_Hartwig	PTV_Misssense_CADD25	Cancer Dataset random length-matched genes	0.469784326286568
dMMR genes	Validation-WGS PCAWG_Hartwig	PTV_Misssense_CADD25	Cancer Dataset random length-matched genes	0.363015161221439
dMMR genes	Validation-WGS PCAWG_Hartwig	PTV_Misssense_CADD25	Cancer Dataset random length-matched genes	0.25624599615631
dMMR genes	Validation-WGS PCAWG_Hartwig	PTV_Misssense_CADD25	Cancer Dataset random length-matched genes	0.277599829169336
dMMR genes	Validation-WGS PCAWG_Hartwig	PTV_Misssense_CADD25	Cancer Dataset random length-matched genes	0.234892163143284
dMMR genes	Validation-WGS PCAWG_Hartwig	PTV_Misssense_CADD25	Cancer Dataset random length-matched genes	0.363015161221439
dMMR genes	Validation-WGS PCAWG_Hartwig	PTV_Misssense_CADD25	Cancer Dataset random length-matched genes	0.0640614990390775
dMMR genes	Validation-WGS PCAWG_Hartwig	PTV_Misssense_CADD25	Cancer Dataset random length-matched genes	0.341661328208413
dMMR genes	Validation-WGS PCAWG_Hartwig	PTV_Misssense_CADD25	Cancer Dataset random length-matched genes	0.0427076660260517
dMMR genes	Validation-WGS PCAWG_Hartwig	PTV_Misssense_CADD25	Cancer Dataset random length-matched genes	0.149476831091181
Replicated <= 1% FDR	Discovery-WES TCGA	PTV	Cancer Dataset random length-matched genes	1.58846889248419
Replicated <= 1% FDR	Discovery-WES TCGA	PTV	Cancer Dataset random length-matched genes	1.05897926165613
Replicated <= 1% FDR	Discovery-WES TCGA	PTV	Cancer Dataset random length-matched genes	1.58846889248419
Replicated <= 1% FDR	Discovery-WES TCGA	PTV	Cancer Dataset random length-matched genes	1.63259302838653
Replicated <= 1% FDR	Discovery-WES TCGA	PTV	Cancer Dataset random length-matched genes	1.50022062067951
Replicated <= 1% FDR	Discovery-WES TCGA	PTV	Cancer Dataset random length-matched genes	1.77967348139432
Replicated <= 1% FDR	Discovery-WES TCGA	PTV	Cancer Dataset random length-matched genes	1.48551257537873
Replicated <= 1% FDR	Discovery-WES TCGA	PTV	Cancer Dataset random length-matched genes	1.10310339755846
Replicated <= 1% FDR	Discovery-WES TCGA	PTV	Cancer Dataset random length-matched genes	1.97087807030446
Replicated <= 1% FDR	Discovery-WES TCGA	PTV	Cancer Dataset random length-matched genes	1.70613325489043
Replicated <= 1% FDR	Discovery-WES TCGA	PTV_Misssense_CADD15	Cancer Dataset random length-matched genes	34.357993822621
Replicated <= 1% FDR	Discovery-WES TCGA	PTV_Misssense_CADD15	Cancer Dataset random length-matched genes	31.4605088983674
Replicated <= 1% FDR	Discovery-WES TCGA	PTV_Misssense_CADD15	Cancer Dataset random length-matched genes	30.4603618179144
Replicated <= 1% FDR	Discovery-WES TCGA	PTV_Misssense_CADD15	Cancer Dataset random length-matched genes	33.490219149875
Replicated <= 1% FDR	Discovery-WES TCGA	PTV_Misssense_CADD15	Cancer Dataset random length-matched genes	37.3878511545816
Replicated <= 1% FDR	Discovery-WES TCGA	PTV_Misssense_CADD15	Cancer Dataset random length-matched genes	43.2857773201941
Replicated <= 1% FDR	Discovery-WES TCGA	PTV_Misssense_CADD15	Cancer Dataset random length-matched genes	30.7103985880276
Replicated <= 1% FDR	Discovery-WES TCGA	PTV_Misssense_CADD15	Cancer Dataset random length-matched genes	34.7845271363436
Replicated <= 1% FDR	Discovery-WES TCGA	PTV_Misssense_CADD15	Cancer Dataset random length-matched genes	36.7406971613473
Replicated <= 1% FDR	Discovery-WES TCGA	PTV_Misssense_CADD15	Cancer Dataset random length-matched genes	33.2401823797617
Replicated <= 1% FDR	Discovery-WES TCGA	PTV_Misssense_CADD25	Cancer Dataset random length-matched genes	11.4869833799088
Replicated <= 1% FDR	Discovery-WES TCGA	PTV_Misssense_CADD25	Cancer Dataset random length-matched genes	10.9574937490807
Replicated <= 1% FDR	Discovery-WES TCGA	PTV_Misssense_CADD25	Cancer Dataset random length-matched genes	10.7074569789675
Replicated <= 1% FDR	Discovery-WES TCGA	PTV_Misssense_CADD25	Cancer Dataset random length-matched genes	12.1047212825416
Replicated <= 1% FDR	Discovery-WES TCGA	PTV_Misssense_CADD25	Cancer Dataset random length-matched genes	13.7373143109281
Replicated <= 1% FDR	Discovery-WES TCGA	PTV_Misssense_CADD25	Cancer Dataset random length-matched genes	14.2815119870569
Replicated <= 1% FDR	Discovery-WES TCGA	PTV_Misssense_CADD25	Cancer Dataset random length-matched genes	9.10428004118253
Replicated <= 1% FDR	Discovery-WES TCGA	PTV_Misssense_CADD25	Cancer Dataset random length-matched genes	12.4282982791587
Replicated <= 1% FDR	Discovery-WES TCGA	PTV_Misssense_CADD25	Cancer Dataset random length-matched genes	12.5165465509634
Replicated <= 1% FDR	Discovery-WES TCGA	PTV_Misssense_CADD25	Cancer Dataset random length-matched genes	11.7664362406236
Replicated <= 1% FDR	Validation-WGS PCAWG_Hartwig	PTV	Cancer Dataset random length-matched genes	0.213538330130258
Replicated <= 1% FDR	Validation-WGS PCAWG_Hartwig	PTV	Cancer Dataset random length-matched genes	1.06769165065129
Replicated <= 1% FDR	Validation-WGS PCAWG_Hartwig	PTV	Cancer Dataset random length-matched genes	0.918214819560111
Replicated <= 1% FDR	Validation-WGS PCAWG_Hartwig	PTV	Cancer Dataset random length-matched genes	0.76873798846893
Replicated <= 1% FDR	Validation-WGS PCAWG_Hartwig	PTV	Cancer Dataset random length-matched genes	1.68695280802904
Replicated <= 1% FDR	Validation-WGS PCAWG_Hartwig	PTV	Cancer Dataset random length-matched genes	0.683322656416827
Replicated <= 1% FDR	Validation-WGS PCAWG_Hartwig	PTV	Cancer Dataset random length-matched genes	0.683322656416827
Replicated <= 1% FDR	Validation-WGS PCAWG_Hartwig	PTV	Cancer Dataset random length-matched genes	0.896860986547085
Replicated <= 1% FDR	Validation-WGS PCAWG_Hartwig	PTV	Cancer Dataset random length-matched genes	0.491138159299594
Replicated <= 1% FDR	Validation-WGS PCAWG_Hartwig	PTV	Cancer Dataset random length-matched genes	0.960922485586163
Replicated <= 1% FDR	Validation-WGS PCAWG_Hartwig	PTV_Misssense_CADD15	Cancer Dataset random length-matched genes	18.4497117232543
Replicated <= 1% FDR	Validation-WGS PCAWG_Hartwig	PTV_Misssense_CADD15	Cancer Dataset random length-matched genes	22.314755498612
Replicated <= 1% FDR	Validation-WGS PCAWG_Hartwig	PTV_Misssense_CADD15	Cancer Dataset random length-matched genes	19.859064702114
Replicated <= 1% FDR	Validation-WGS PCAWG_Hartwig	PTV_Misssense_CADD15	Cancer Dataset random length-matched genes	15.695067264574
Replicated <= 1% FDR	Validation-WGS PCAWG_Hartwig	PTV_Misssense_CADD15	Cancer Dataset random length-matched genes	25.3683536194747
Replicated <= 1% FDR	Validation-WGS PCAWG_Hartwig	PTV_Misssense_CADD15	Cancer Dataset random length-matched genes	16.549220585095
Replicated <= 1% FDR	Validation-WGS PCAWG_Hartwig	PTV_Misssense_CADD15	Cancer Dataset random length-matched genes	12.9404228058937
Replicated <= 1% FDR	Validation-WGS PCAWG_Hartwig	PTV_Misssense_CADD15	Cancer Dataset random length-matched genes	14.2216527866752
Replicated <= 1% FDR	Validation-WGS PCAWG_Hartwig	PTV_Misssense_CADD15	Cancer Dataset random length-matched genes	15.4388212684177
Replicated <= 1% FDR	Validation-WGS PCAWG_Hartwig	PTV_Misssense_CADD15	Cancer Dataset random length-matched genes	17.0403587443946
Replicated <= 1% FDR	Validation-WGS PCAWG_Hartwig	PTV_Misssense_CADD25	Cancer Dataset random length-matched genes	4.82596626094384
Replicated <= 1% FDR	Validation-WGS PCAWG_Hartwig	PTV_Misssense_CADD25	Cancer Dataset random length-matched genes	6.2780269058296
Replicated <= 1% FDR	Validation-WGS PCAWG_Hartwig	PTV_Misssense_CADD25	Cancer Dataset random length-matched genes	6.57698056801196
Replicated <= 1% FDR	Validation-WGS PCAWG_Hartwig	PTV_Misssense_CADD25	Cancer Dataset random length-matched genes	4.50565876574845
Replicated <= 1% FDR	Validation-WGS PCAWG_Hartwig	PTV_Misssense_CADD25	Cancer Dataset random length-matched genes	7.85821054879351
Replicated <= 1% FDR	Validation-WGS PCAWG_Hartwig	PTV_Misssense_CADD25	Cancer Dataset random length-matched genes	4.48430493273543
Replicated <= 1% FDR	Validation-WGS PCAWG_Hartwig	PTV_Misssense_CADD25	Cancer Dataset random length-matched genes	2.81870595771941
Replicated <= 1% FDR	Validation-WGS PCAWG_Hartwig	PTV_Misssense_CADD25	Cancer Dataset random length-matched genes	4.42024343369635
Replicated <= 1% FDR	Validation-WGS PCAWG_Hartwig	PTV_Misssense_CADD25	Cancer Dataset random length-matched genes	3.28849028400598
Replicated <= 1% FDR	Validation-WGS PCAWG_Hartwig	PTV_Misssense_CADD25	Cancer Dataset random length-matched genes	5.06085842408712
Replicated 1-2% FDR	Discovery-WES TCGA	PTV	Cancer Dataset random length-matched genes	1.48551257537873
Replicated 1-2% FDR	Discovery-WES TCGA	PTV	Cancer Dataset random length-matched genes	1.47080453007795
Replicated 1-2% FDR	Discovery-WES TCGA	PTV	Cancer Dataset random length-matched genes	1.2943079864686
Replicated 1-2% FDR	Discovery-WES TCGA	PTV	Cancer Dataset random length-matched genes	2.91219296955435
Replicated 1-2% FDR	Discovery-WES TCGA	PTV	Cancer Dataset random length-matched genes	1.7943815266951
Replicated 1-2% FDR	Discovery-WES TCGA	PTV	Cancer Dataset random length-matched genes	2.39741138402706
Replicated 1-2% FDR	Discovery-WES TCGA	PTV	Cancer Dataset random length-matched genes	1.55905280188263
Replicated 1-2% FDR	Discovery-WES TCGA	PTV	Cancer Dataset random length-matched genes	1.9414619797029
Replicated 1-2% FDR	Discovery-WES TCGA	PTV	Cancer Dataset random length-matched genes	2.11795852331225
Replicated 1-2% FDR	Discovery-WES TCGA	PTV	Cancer Dataset random length-matched genes	1.92675393440212
Replicated 1-2% FDR	Discovery-WES TCGA	PTV_Misssense_CADD15	Cancer Dataset random length-matched genes	33.9167524635976
Replicated 1-2% FDR	Discovery-WES TCGA	PTV_Misssense_CADD15	Cancer Dataset random length-matched genes	32.1370789822033
Replicated 1-2% FDR	Discovery-WES TCGA	PTV_Misssense_CADD15	Cancer Dataset random length-matched genes	39.5205177231946
Replicated 1-2% FDR	Discovery-WES TCGA	PTV_Misssense_CADD15	Cancer Dataset random length-matched genes	33.8137961464921
Replicated 1-2% FDR	Discovery-WES TCGA	PTV_Misssense_CADD15	Cancer Dataset random length-matched genes	39.3440211795852
Replicated 1-2% FDR	Discovery-WES TCGA	PTV_Misssense_CADD15	Cancer Dataset random length-matched genes	36.1523753493161
Replicated 1-2% FDR	Discovery-WES TCGA	PTV_Misssense_CADD15	Cancer Dataset random length-matched genes	34.8286512722459
Replicated 1-2% FDR	Discovery-WES TCGA	PTV_Misssense_CADD15	Cancer Dataset random length-matched genes	34.9168995440506
Replicated 1-2% FDR	Discovery-WES TCGA	PTV_Misssense_CADD15	Cancer Dataset random length-matched genes	34.9610236799529
Replicated 1-2% FDR	Discovery-WES TCGA	PTV_Misssense_CADD15	Cancer Dataset random length-matched genes	39.9470510369172
Replicated 1-2% FDR	Discovery-WES TCGA	PTV_Misssense_CADD25	Cancer Dataset random length-matched genes	11.2957787909987
Replicated 1-2% FDR	Discovery-WES TCGA	PTV_Misssense_CADD25	Cancer Dataset random length-matched genes	11.0163259302839
Replicated 1-2% FDR	Discovery-WES TCGA	PTV_Misssense_CADD25	Cancer Dataset random length-matched genes	14.1197234887483
Replicated 1-2% FDR	Discovery-WES TCGA	PTV_Misssense_CADD25	Cancer Dataset random length-matched genes	13.0166200911899
Replicated 1-2% FDR	Discovery-WES TCGA	PTV_Misssense_CADD25	Cancer Dataset random length-matched genes	13.3696131784086
Replicated 1-2% FDR	Discovery-WES TCGA	PTV_Misssense_CADD25	Cancer Dataset random length-matched genes	11.5605236064127
Replicated 1-2% FDR	Discovery-WES TCGA	PTV_Misssense_CADD25	Cancer Dataset random length-matched genes	12.678335049272
Replicated 1-2% FDR	Discovery-WES TCGA	PTV_Misssense_CADD25	Cancer Dataset random length-matched genes	11.9723488748345
Replicated 1-2% FDR	Discovery-WES TCGA	PTV_Misssense_CADD25	Cancer Dataset random length-matched genes	12.2518017355493
Replicated 1-2% FDR	Discovery-WES TCGA	PTV_Misssense_CADD25	Cancer Dataset random length-matched genes	15.6640682453302
Replicated 1-2% FDR	Validation-WGS PCAWG_Hartwig	PTV	Cancer Dataset random length-matched genes	1.2385223147555
Replicated 1-2% FDR	Validation-WGS PCAWG_Hartwig	PTV	Cancer Dataset random length-matched genes	0.87550715353406
Replicated 1-2% FDR	Validation-WGS PCAWG_Hartwig	PTV	Cancer Dataset random length-matched genes	1.72966047405509
Replicated 1-2% FDR	Validation-WGS PCAWG_Hartwig	PTV	Cancer Dataset random length-matched genes	1.47341447789878
Replicated 1-2% FDR	Validation-WGS PCAWG_Hartwig	PTV	Cancer Dataset random length-matched genes	1.47341447789878
Replicated 1-2% FDR	Validation-WGS PCAWG_Hartwig	PTV	Cancer Dataset random length-matched genes	1.30258381379458
Replicated 1-2% FDR	Validation-WGS PCAWG_Hartwig	PTV	Cancer Dataset random length-matched genes	1.58018364296391
Replicated 1-2% FDR	Validation-WGS PCAWG_Hartwig	PTV	Cancer Dataset random length-matched genes	0.811445654494982
Replicated 1-2% FDR	Validation-WGS PCAWG_Hartwig	PTV	Cancer Dataset random length-matched genes	1.2385223147555
Replicated 1-2% FDR	Validation-WGS PCAWG_Hartwig	PTV	Cancer Dataset random length-matched genes	0.960922485586163
Replicated 1-2% FDR	Validation-WGS PCAWG_Hartwig	PTV_Misssense_CADD15	Cancer Dataset random length-matched genes	21.0975870168695
Replicated 1-2% FDR	Validation-WGS PCAWG_Hartwig	PTV_Misssense_CADD15	Cancer Dataset random length-matched genes	17.382020072603
Replicated 1-2% FDR	Validation-WGS PCAWG_Hartwig	PTV_Misssense_CADD15	Cancer Dataset random length-matched genes	22.4855861627162
Replicated 1-2% FDR	Validation-WGS PCAWG_Hartwig	PTV_Misssense_CADD15	Cancer Dataset random length-matched genes	20.5637411915439
Replicated 1-2% FDR	Validation-WGS PCAWG_Hartwig	PTV_Misssense_CADD15	Cancer Dataset random length-matched genes	16.3783899209908
Replicated 1-2% FDR	Validation-WGS PCAWG_Hartwig	PTV_Misssense_CADD15	Cancer Dataset random length-matched genes	26.3506299380739
Replicated 1-2% FDR	Validation-WGS PCAWG_Hartwig	PTV_Misssense_CADD15	Cancer Dataset random length-matched genes	20.4569720264788
Replicated 1-2% FDR	Validation-WGS PCAWG_Hartwig	PTV_Misssense_CADD15	Cancer Dataset random length-matched genes	16.527866752082
Replicated 1-2% FDR	Validation-WGS PCAWG_Hartwig	PTV_Misssense_CADD15	Cancer Dataset random length-matched genes	15.4601751014307
Replicated 1-2% FDR	Validation-WGS PCAWG_Hartwig	PTV_Misssense_CADD15	Cancer Dataset random length-matched genes	17.9158658979287
Replicated 1-2% FDR	Validation-WGS PCAWG_Hartwig	PTV_Misssense_CADD25	Cancer Dataset random length-matched genes	6.3634422378817
Replicated 1-2% FDR	Validation-WGS PCAWG_Hartwig	PTV_Misssense_CADD25	Cancer Dataset random length-matched genes	4.74055092889174
Replicated 1-2% FDR	Validation-WGS PCAWG_Hartwig	PTV_Misssense_CADD25	Cancer Dataset random length-matched genes	6.83322656416827
Replicated 1-2% FDR	Validation-WGS PCAWG_Hartwig	PTV_Misssense_CADD25	Cancer Dataset random length-matched genes	6.79051889814222
Replicated 1-2% FDR	Validation-WGS PCAWG_Hartwig	PTV_Misssense_CADD25	Cancer Dataset random length-matched genes	5.18898142216528
Replicated 1-2% FDR	Validation-WGS PCAWG_Hartwig	PTV_Misssense_CADD25	Cancer Dataset random length-matched genes	7.49519538757207
Replicated 1-2% FDR	Validation-WGS PCAWG_Hartwig	PTV_Misssense_CADD25	Cancer Dataset random length-matched genes	7.17488789237668
Replicated 1-2% FDR	Validation-WGS PCAWG_Hartwig	PTV_Misssense_CADD25	Cancer Dataset random length-matched genes	4.39888960068332
Replicated 1-2% FDR	Validation-WGS PCAWG_Hartwig	PTV_Misssense_CADD25	Cancer Dataset random length-matched genes	4.33482810164425
Replicated 1-2% FDR	Validation-WGS PCAWG_Hartwig	PTV_Misssense_CADD25	Cancer Dataset random length-matched genes	5.6160580824258
